# Supplementary material for: 3-({4-[(2-Methyl­benzyl­idene)amino]-5-sulfanyl­idene-1H-1,2,4-triazol-3-yl}meth­yl)-1,3-benzoxazol-2(3H)-one
Source: Acta Crystallogr Sect E Struct Rep Online. 2013 Jan 4;69(Pt 2):o169–70. doi: 10.1107/S1600536812051458 (PMC3569233; doi:10.1107/S1600536812051458)
Supplement: Supplementary file 1 [file e-69-0o169-sup1.cif]

##############################################################################
#                                                                            #
# This CIF contains the data in a paper accepted for publication in          #
# Acta Crystallographica Section E. It conforms to the requirements of       #
# Notes for Authors for Acta Crystallographica Section E, and has been       #
# peer reviewed under the auspices of the IUCr Commission on Journals.       #
#                                                                            #
# Full details of the Crystallographic Information File format               #
# are given in the paper "The Crystallographic Information File (CIF):       #
# a New Standard Archive File for Crystallography" by S. R. Hall, F. H.      #
# Allen and I. D. Brown [Acta Cryst. (1991), A47, 655-685].                  #
#                                                                            #
# The current version of the core CIF dictionary is obtainable from          #
# ftp://ftp.iucr.org/pub/cif_core.dic.                                       #
#                                                                            #
# Software is freely available for graphical display of the structure(s)     #
# in this CIF. For information consult the CIF software page                 #
# http://www.iucr.org/resources/cif/software.                                #
#                                                                            #
# This file may be used for bona fide research purposes within the           #
# scientific community so long as proper attribution is given to the journal # 
# article from which it was obtained.                                        #
#                                                                            #
##############################################################################
data_global
_audit_creation_method     'PLATON <TABLE ACC> option'
_journal_date_recd_electronic     2012-12-14
_journal_date_accepted     2012-12-20
_journal_name_full     'Acta Crystallographica, Section E'
_journal_year     2013
_journal_volume     69
_journal_issue      2
_journal_page_first     o169
_journal_page_last     o170
_journal_paper_category     QO
_journal_paper_doi     10.1107/S1600536812051458
_journal_coeditor_code     CV5375
_publ_contact_author_name     'Dr. Abdullah Ayd\?in'
_publ_contact_author_address
;
   Department of Science Education,
   Faculty of Education,
   Kastamonu University,
   37200 Kastamonu,
   Turkey
;
_publ_contact_author_email     'aaydin@kastamonu.edu.tr'
_publ_contact_author_fax     '+90-366-2123353'
_publ_contact_author_phone     '+90-366-2142312'
_publ_section_title
;\
3-({4-[(2-Methylbenzylidene)amino]-5-sulfanylidene-1<i>H</i>-\
1,2,4-triazol-3-yl}methyl)-1,3-benzoxazol-2(3<i>H</i>)-one
;
loop_
    _publ_author_name
    _publ_author_address
    'Abdullah Ayd\?in'
;
   Department of Science Education,
   Faculty of Education,
   Kastamonu University,
   37200 Kastamonu,
   Turkey
;
    'Nuray Hekimo\(glu'
;
   Department of Physics,
   Institute of Science and Technology,
   Kastamonu University,
   37100 Kastamonu,
   Turkey
;
    'Mehmet Akkurt'
;
   Department of Physics,
   Faculty of Sciences,
   Erciyes University,
   38039 Kayseri,
   Turkey
;
    'Tijen \"Onkol'
;
   Department of Pharmaceutical Chemistry,
   Faculty of Pharmacy,
   Gazi University,
   06330 Ankara,
   Turkey
;
    '\,S\"olen Urlu \,Ci\,cekli'
;
   Department of Pharmaceutical Chemistry,
   Faculty of Pharmacy,
   Gazi University,
   06330 Ankara,
   Turkey
;
    'Orhan B\"uy\"ukg\"ung\"or'
;
   Department of Physics,
   Faculty of Arts and Sciences,
   Ondokuz May\?is University,
   55139 Samsun,
   Turkey
;
data_I
_chemical_name_systematic
;
3-({4-[(2-Methylbenzylidene)amino]-5-sulfanylidene-1<i>H</i>-
1,2,4-triazol-3-yl}methyl)-1,3-benzoxazol-2(3<i>H</i>)-one
;
_chemical_name_common     ?
_chemical_formula_moiety     'C18 H15 N5 O2 S'
_chemical_formula_sum     'C18 H15 N5 O2 S'
_chemical_formula_structural     ?
_chemical_formula_iupac     'C18 H15 N5 O2 S'
_chemical_formula_weight     365.42
_chemical_melting_point     ?
_symmetry_cell_setting     monoclinic
_symmetry_space_group_name_H-M     'P 21/c'
_symmetry_space_group_name_Hall     '-P 2ybc'
loop_
    _symmetry_equiv_pos_site_id
    _symmetry_equiv_pos_as_xyz
    1 x,y,z
    2 -x,1/2+y,1/2-z
    3 -x,-y,-z
    4 x,1/2-y,1/2+z
_cell_length_a     18.0823(13)
_cell_length_b     6.4623(4)
_cell_length_c     15.1892(11)
_cell_angle_alpha     90
_cell_angle_beta     100.821(6)
_cell_angle_gamma     90
_cell_volume     1743.4(2)
_cell_formula_units_Z     4
_cell_measurement_reflns_used     14230
_cell_measurement_theta_min     1.61
_cell_measurement_theta_max     28.06
_cell_measurement_temperature     296(2)
_cell_special_details
;
;
_exptl_crystal_description     'prism'
_exptl_crystal_colour     'colourless'
_exptl_crystal_size_max     0.620
_exptl_crystal_size_mid     0.480
_exptl_crystal_size_min     0.220
_exptl_crystal_size_rad     ?
_exptl_crystal_density_diffrn     1.392
_exptl_crystal_density_meas     ?
_exptl_crystal_density_method     'Not Measured'
_exptl_crystal_F_000     760
loop_
    _exptl_crystal_face_index_h
    _exptl_crystal_face_index_k
    _exptl_crystal_face_index_l
    _exptl_crystal_face_perp_dist
    -1 0 1 0.1920
    1 -1 -2 0.2910
    4 1 -7 0.3190
    -1 0 0 0.1370
    1 0 0 0.0780
    -1 -5 6 0.3630
    -1 -1 -2 0.2880
    4 3 -3 0.2400
    1 0 5 0.2550
    2 -1 -7 0.3020
    1 1 2 0.3600
    -2 -1 1 0.2860
_exptl_absorpt_coefficient_mu     0.209
_exptl_absorpt_correction_type     integration
_exptl_absorpt_process_details     '(XRED-32; Stoe & Cie, 2002)'
_exptl_absorpt_correction_T_min     0.881
_exptl_absorpt_correction_T_max     0.955
_exptl_special_details
;
;
_diffrn_ambient_temperature     296
_diffrn_radiation_type     'Mo K\a'
_diffrn_radiation_wavelength     0.71073
_diffrn_radiation_monochromator     'plane graphite'
_diffrn_measurement_device_type     'Stoe IPDS 2'
_diffrn_measurement_device     '2-circle goniometer'
_diffrn_measurement_method     '\w scans'
_diffrn_detector_area_resol_mean     6.67
_diffrn_reflns_number     10084
_diffrn_reflns_av_R_equivalents     0.0294
_diffrn_reflns_av_sigmaI/netI     0.0253
_diffrn_reflns_theta_min     2.29
_diffrn_reflns_theta_max     27.56
_diffrn_reflns_theta_full     27.56
_diffrn_measured_fraction_theta_max     0.982
_diffrn_measured_fraction_theta_full     0.982
_diffrn_reflns_limit_h_min     -23
_diffrn_reflns_limit_h_max     23
_diffrn_reflns_limit_k_min     -8
_diffrn_reflns_limit_k_max     8
_diffrn_reflns_limit_l_min     -19
_diffrn_reflns_limit_l_max     11
_diffrn_reflns_reduction_process
;
;
_refine_special_details
;
Refinement on <i>F</i>^2^ for ALL reflections except those flagged by the user
for potential systematic errors. Weighted <i>R</i>-factors <i>wR</i> and all
goodnesses of fit <i>S</i> are based on <i>F</i>^2^, conventional
<i>R</i>-factors <i>R</i> are based on <i>F</i>, with <i>F</i> set to zero for
negative <i>F</i>^2^. The observed criterion of <i>F</i>^2^ > \s(<i>F</i>^2^)
is used only for calculating -<i>R</i>-factor-obs <i>etc</i>. and is not
relevant to the choice of reflections for refinement. <i>R</i>-factors based
on <i>F</i>^2^ are statistically about twice as large as those based on
<i>F</i>, and <i>R</i>-factors based on ALL data will be even larger.
;
_reflns_number_total     3958
_reflns_number_gt     3034
_reflns_threshold_expression     I>2\s(I)
_refine_ls_structure_factor_coef     Fsqd
_refine_ls_matrix_type     full
_refine_ls_R_factor_all     0.0600
_refine_ls_R_factor_gt     0.0419
_refine_ls_wR_factor_gt     0.1023
_refine_ls_wR_factor_ref     0.1098
_refine_ls_goodness_of_fit_ref     1.031
_refine_ls_restrained_S_all     1.031
_refine_ls_number_reflns     3958
_refine_ls_number_parameters     237
_refine_ls_number_restraints     0
_refine_ls_number_constraints     ?
_refine_ls_hydrogen_treatment     constr
_refine_ls_weighting_scheme     calc
_refine_ls_weighting_details
         'calc w=1/[\s^2^(Fo^2^)+(0.0522P)^2^+0.2998P] where P=(Fo^2^+2Fc^2^)/3'
_atom_sites_solution_hydrogens     geom
_atom_sites_solution_primary     direct
_atom_sites_solution_secondary     difmap
_refine_ls_shift/su_max     0.000
_refine_ls_shift/su_mean     0.000
_refine_diff_density_max     0.207
_refine_diff_density_min     -0.269
_refine_ls_extinction_method     'SHELXL97 (Sheldrick, 2008)'
_refine_ls_extinction_coef     0.0052(11)
_refine_ls_extinction_expression
                                  'FC^*^=KFC[1+0.001XFC^2^\L^3^/SIN(2\Q)]^-1/4^'
_refine_ls_abs_structure_details     ?
_refine_ls_abs_structure_Flack     .
loop_
    _atom_type_symbol
    _atom_type_description
    _atom_type_scat_dispersion_real
    _atom_type_scat_dispersion_imag
    _atom_type_scat_source
    C C 0.0033 0.0016 ' International Tables Vol C Tables 4.2.6.8 and 6.1.1.4'
    H H 0.0000 0.0000 ' International Tables Vol C Tables 4.2.6.8 and 6.1.1.4'
    N N 0.0061 0.0033 ' International Tables Vol C Tables 4.2.6.8 and 6.1.1.4'
    O O 0.0106 0.0060 ' International Tables Vol C Tables 4.2.6.8 and 6.1.1.4'
    S S 0.1246 0.1234 ' International Tables Vol C Tables 4.2.6.8 and 6.1.1.4'
_computing_data_collection     'X-AREA (Stoe & Cie, 2002)'
_computing_cell_refinement     'X-AREA (Stoe & Cie, 2002)'
_computing_data_reduction     'X-RED32 (Stoe & Cie, 2002)'
_computing_structure_solution     'SIR97 (Altomare <i>et al.</i>, 1999)'
_computing_structure_refinement     'SHELXL97 (Sheldrick, 2008)'
_computing_molecular_graphics     'ORTEP-3 for Windows (Farrugia, 1997)'
_computing_publication_material
                                'WinGX (Farrugia, 1999) and PLATON (Spek, 2009)'
loop_
    _atom_site_type_symbol
    _atom_site_label
    _atom_site_fract_x
    _atom_site_fract_y
    _atom_site_fract_z
    _atom_site_U_iso_or_equiv
    _atom_site_thermal_displace_type
    _atom_site_calc_flag
    _atom_site_refinement_flags
    _atom_site_occupancy
    _atom_site_disorder_assembly
    _atom_site_disorder_group
    S S1 0.82101(3) 0.21261(9) 0.49178(3) 0.0661(2) Uani d . 1.000 . .
    O O1 0.57137(8) -0.3003(2) 0.04586(9) 0.0678(5) Uani d . 1.000 . .
    O O2 0.69462(8) -0.2533(3) 0.04013(11) 0.0879(6) Uani d . 1.000 . .
    N N1 0.63001(7) -0.0347(2) 0.11876(9) 0.0488(4) Uani d . 1.000 . .
    N N2 0.76393(7) 0.19558(19) 0.30855(8) 0.0395(4) Uani d . 1.000 . .
    N N3 0.73011(8) -0.0492(2) 0.38509(9) 0.0502(4) Uani d . 1.000 . .
    N N4 0.69353(8) -0.0842(2) 0.29879(9) 0.0506(4) Uani d . 1.000 . .
    N N5 0.78893(7) 0.3744(2) 0.27189(9) 0.0461(4) Uani d . 1.000 . .
    C C1 0.51976(10) -0.1911(3) 0.08396(12) 0.0528(5) Uani d . 1.000 . .
    C C2 0.44430(11) -0.2291(3) 0.07683(16) 0.0697(7) Uani d . 1.000 . .
    C C3 0.40518(11) -0.0913(4) 0.11896(16) 0.0753(8) Uani d . 1.000 . .
    C C4 0.43962(11) 0.0728(4) 0.16624(15) 0.0715(7) Uani d . 1.000 . .
    C C5 0.51655(10) 0.1116(3) 0.17325(13) 0.0599(6) Uani d . 1.000 . .
    C C6 0.55532(9) -0.0251(3) 0.13032(10) 0.0456(5) Uani d . 1.000 . .
    C C7 0.63901(11) -0.1995(3) 0.06662(12) 0.0596(6) Uani d . 1.000 . .
    C C8 0.69017(9) 0.1059(3) 0.15606(11) 0.0529(5) Uani d . 1.000 . .
    C C9 0.71518(8) 0.0672(2) 0.25402(10) 0.0420(4) Uani d . 1.000 . .
    C C10 0.77295(8) 0.1213(2) 0.39537(10) 0.0434(4) Uani d . 1.000 . .
    C C11 0.84178(9) 0.4744(3) 0.31801(11) 0.0505(5) Uani d . 1.000 . .
    C C12 0.87066(8) 0.6636(2) 0.28379(11) 0.0449(5) Uani d . 1.000 . .
    C C13 0.85106(10) 0.7124(3) 0.19330(12) 0.0565(6) Uani d . 1.000 . .
    C C14 0.87728(12) 0.8909(3) 0.16082(15) 0.0698(8) Uani d . 1.000 . .
    C C15 0.92305(12) 1.0222(3) 0.21815(18) 0.0753(9) Uani d . 1.000 . .
    C C16 0.94356(11) 0.9736(3) 0.30694(17) 0.0674(8) Uani d . 1.000 . .
    C C17 0.91832(9) 0.7942(3) 0.34227(13) 0.0529(6) Uani d . 1.000 . .
    C C18 0.94257(14) 0.7470(4) 0.44018(16) 0.0802(8) Uani d . 1.000 . .
    H H2 0.42100 -0.34200 0.04520 0.0840 Uiso c R 1.000 . .
    H H3 0.35370 -0.11010 0.11530 0.0900 Uiso c R 1.000 . .
    H H3A 0.72590 -0.12990 0.42890 0.0600 Uiso c R 1.000 . .
    H H4 0.41110 0.16160 0.19460 0.0860 Uiso c R 1.000 . .
    H H5 0.54000 0.22390 0.20530 0.0720 Uiso c R 1.000 . .
    H H8A 0.67270 0.24760 0.14660 0.0630 Uiso c R 1.000 . .
    H H8B 0.73230 0.08710 0.12570 0.0630 Uiso c R 1.000 . .
    H H11 0.86300 0.42740 0.37500 0.0610 Uiso c R 1.000 . .
    H H13 0.82000 0.62380 0.15460 0.0680 Uiso c R 1.000 . .
    H H14 0.86410 0.92290 0.10020 0.0840 Uiso c R 1.000 . .
    H H15 0.94010 1.14430 0.19640 0.0900 Uiso c R 1.000 . .
    H H16 0.97520 1.06280 0.34470 0.0810 Uiso c R 1.000 . .
    H H18A 0.98610 0.82820 0.46430 0.1200 Uiso c R 1.000 . .
    H H18B 0.95470 0.60270 0.44770 0.1200 Uiso c R 1.000 . .
    H H18C 0.90240 0.77980 0.47110 0.1200 Uiso c R 1.000 . .
loop_
    _atom_site_aniso_label
    _atom_site_aniso_U_11
    _atom_site_aniso_U_22
    _atom_site_aniso_U_33
    _atom_site_aniso_U_12
    _atom_site_aniso_U_13
    _atom_site_aniso_U_23
    S1 0.0839(4) 0.0758(3) 0.0346(2) -0.0221(3) 0.0009(2) -0.0032(2)
    O1 0.0728(8) 0.0642(8) 0.0609(8) 0.0012(7) -0.0013(6) -0.0295(7)
    O2 0.0712(9) 0.1311(14) 0.0591(9) 0.0311(9) 0.0062(7) -0.0369(9)
    N1 0.0457(7) 0.0603(8) 0.0389(7) -0.0010(6) 0.0039(5) -0.0145(6)
    N2 0.0417(6) 0.0436(7) 0.0328(6) -0.0067(5) 0.0059(5) -0.0014(5)
    N3 0.0569(8) 0.0546(8) 0.0386(7) -0.0128(6) 0.0074(6) 0.0046(6)
    N4 0.0523(7) 0.0565(8) 0.0421(7) -0.0142(6) 0.0068(6) -0.0025(6)
    N5 0.0530(7) 0.0443(7) 0.0399(7) -0.0085(6) 0.0057(5) 0.0031(6)
    C1 0.0567(10) 0.0530(9) 0.0448(9) -0.0032(8) -0.0005(7) -0.0062(7)
    C2 0.0622(11) 0.0728(13) 0.0676(13) -0.0179(10) -0.0044(9) 0.0032(10)
    C3 0.0509(10) 0.1009(17) 0.0711(14) -0.0056(11) 0.0034(9) 0.0198(12)
    C4 0.0624(11) 0.0892(15) 0.0650(12) 0.0249(11) 0.0177(9) 0.0078(11)
    C5 0.0604(10) 0.0635(11) 0.0539(10) 0.0106(9) 0.0057(8) -0.0113(9)
    C6 0.0461(8) 0.0506(9) 0.0375(8) 0.0030(7) 0.0011(6) -0.0051(6)
    C7 0.0599(10) 0.0753(12) 0.0400(9) 0.0120(9) -0.0002(7) -0.0175(8)
    C8 0.0508(9) 0.0694(11) 0.0367(8) -0.0118(8) 0.0036(6) -0.0021(7)
    C9 0.0391(7) 0.0498(8) 0.0368(7) -0.0060(6) 0.0067(6) -0.0036(6)
    C10 0.0455(8) 0.0486(8) 0.0363(7) -0.0028(7) 0.0081(6) 0.0003(6)
    C11 0.0533(9) 0.0509(9) 0.0434(8) -0.0082(7) -0.0010(7) 0.0060(7)
    C12 0.0433(8) 0.0419(8) 0.0495(9) -0.0003(6) 0.0086(6) 0.0042(6)
    C13 0.0614(10) 0.0560(10) 0.0519(10) -0.0004(8) 0.0105(8) 0.0082(8)
    C14 0.0835(14) 0.0639(12) 0.0674(13) 0.0069(11) 0.0281(10) 0.0218(10)
    C15 0.0765(13) 0.0500(11) 0.1094(19) -0.0025(10) 0.0431(13) 0.0200(12)
    C16 0.0590(11) 0.0476(10) 0.0968(17) -0.0087(8) 0.0175(10) -0.0044(10)
    C17 0.0477(9) 0.0457(9) 0.0638(11) -0.0027(7) 0.0066(7) -0.0027(8)
    C18 0.0886(15) 0.0728(14) 0.0678(14) -0.0154(12) -0.0146(11) -0.0060(11)
_geom_special_details
;
Bond distances, angles <i>etc</i>. have been calculated using the rounded
fractional coordinates. All su's are estimated from the variances of the
(full) variance-covariance matrix. The cell e.s.d.'s are taken into account in
the estimation of distances, angles and torsion angles
;
loop_
    _geom_bond_atom_site_label_1
    _geom_bond_atom_site_label_2
    _geom_bond_site_symmetry_1
    _geom_bond_site_symmetry_2
    _geom_bond_distance
    _geom_bond_publ_flag
    S1 C10 . . 1.6643(15) no
    O1 C1 . . 1.381(2) no
    O1 C7 . . 1.369(2) no
    O2 C7 . . 1.202(3) no
    N1 C6 . . 1.396(2) no
    N1 C7 . . 1.355(2) no
    N1 C8 . . 1.449(2) no
    N2 N5 . . 1.3944(18) no
    N2 C9 . . 1.3701(19) no
    N2 C10 . . 1.3839(19) no
    N3 N4 . . 1.3716(19) no
    N3 C10 . . 1.3391(19) no
    N4 C9 . . 1.2934(19) no
    N5 C11 . . 1.253(2) no
    N3 H3A . . 0.8600 no
    C1 C6 . . 1.375(3) no
    C1 C2 . . 1.371(3) no
    C2 C3 . . 1.369(3) no
    C3 C4 . . 1.364(3) no
    C4 C5 . . 1.398(3) no
    C5 C6 . . 1.367(3) no
    C8 C9 . . 1.493(2) no
    C11 C12 . . 1.463(2) no
    C12 C17 . . 1.399(2) no
    C12 C13 . . 1.390(2) no
    C13 C14 . . 1.374(3) no
    C14 C15 . . 1.376(3) no
    C15 C16 . . 1.367(4) no
    C16 C17 . . 1.390(3) no
    C17 C18 . . 1.501(3) no
    C2 H2 . . 0.9300 no
    C3 H3 . . 0.9300 no
    C4 H4 . . 0.9300 no
    C5 H5 . . 0.9300 no
    C8 H8A . . 0.9700 no
    C8 H8B . . 0.9700 no
    C11 H11 . . 0.9300 no
    C13 H13 . . 0.9300 no
    C14 H14 . . 0.9300 no
    C15 H15 . . 0.9300 no
    C16 H16 . . 0.9300 no
    C18 H18A . . 0.9600 no
    C18 H18B . . 0.9600 no
    C18 H18C . . 0.9600 no
loop_
    _geom_angle_atom_site_label_1
    _geom_angle_atom_site_label_2
    _geom_angle_atom_site_label_3
    _geom_angle_site_symmetry_1
    _geom_angle_site_symmetry_2
    _geom_angle_site_symmetry_3
    _geom_angle
    _geom_angle_publ_flag
    C1 O1 C7 . . . 107.77(14) no
    C6 N1 C7 . . . 109.49(14) no
    C6 N1 C8 . . . 126.61(14) no
    C7 N1 C8 . . . 123.90(14) no
    N5 N2 C9 . . . 118.71(12) no
    N5 N2 C10 . . . 132.76(12) no
    C9 N2 C10 . . . 108.26(12) no
    N4 N3 C10 . . . 114.32(13) no
    N3 N4 C9 . . . 103.80(13) no
    N2 N5 C11 . . . 118.33(14) no
    N4 N3 H3A . . . 123.00 no
    C10 N3 H3A . . . 123.00 no
    C2 C1 C6 . . . 122.91(18) no
    O1 C1 C6 . . . 109.00(15) no
    O1 C1 C2 . . . 128.06(18) no
    C1 C2 C3 . . . 116.16(19) no
    C2 C3 C4 . . . 121.81(19) no
    C3 C4 C5 . . . 121.9(2) no
    C4 C5 C6 . . . 116.10(18) no
    N1 C6 C5 . . . 133.14(17) no
    N1 C6 C1 . . . 105.75(15) no
    C1 C6 C5 . . . 121.07(16) no
    O1 C7 N1 . . . 107.96(16) no
    O2 C7 N1 . . . 128.50(19) no
    O1 C7 O2 . . . 123.53(18) no
    N1 C8 C9 . . . 110.46(14) no
    N2 C9 C8 . . . 122.77(13) no
    N2 C9 N4 . . . 111.35(13) no
    N4 C9 C8 . . . 125.86(14) no
    N2 C10 N3 . . . 102.25(12) no
    S1 C10 N3 . . . 126.12(12) no
    S1 C10 N2 . . . 131.61(11) no
    N5 C11 C12 . . . 121.20(15) no
    C13 C12 C17 . . . 120.23(15) no
    C11 C12 C13 . . . 119.96(14) no
    C11 C12 C17 . . . 119.81(15) no
    C12 C13 C14 . . . 120.31(17) no
    C13 C14 C15 . . . 119.9(2) no
    C14 C15 C16 . . . 120.17(19) no
    C15 C16 C17 . . . 121.7(2) no
    C16 C17 C18 . . . 119.74(19) no
    C12 C17 C16 . . . 117.77(18) no
    C12 C17 C18 . . . 122.50(18) no
    C1 C2 H2 . . . 122.00 no
    C3 C2 H2 . . . 122.00 no
    C2 C3 H3 . . . 119.00 no
    C4 C3 H3 . . . 119.00 no
    C3 C4 H4 . . . 119.00 no
    C5 C4 H4 . . . 119.00 no
    C4 C5 H5 . . . 122.00 no
    C6 C5 H5 . . . 122.00 no
    N1 C8 H8A . . . 110.00 no
    N1 C8 H8B . . . 110.00 no
    C9 C8 H8A . . . 110.00 no
    C9 C8 H8B . . . 110.00 no
    H8A C8 H8B . . . 108.00 no
    N5 C11 H11 . . . 119.00 no
    C12 C11 H11 . . . 119.00 no
    C12 C13 H13 . . . 120.00 no
    C14 C13 H13 . . . 120.00 no
    C13 C14 H14 . . . 120.00 no
    C15 C14 H14 . . . 120.00 no
    C14 C15 H15 . . . 120.00 no
    C16 C15 H15 . . . 120.00 no
    C15 C16 H16 . . . 119.00 no
    C17 C16 H16 . . . 119.00 no
    C17 C18 H18A . . . 109.00 no
    C17 C18 H18B . . . 109.00 no
    C17 C18 H18C . . . 109.00 no
    H18A C18 H18B . . . 109.00 no
    H18A C18 H18C . . . 110.00 no
    H18B C18 H18C . . . 109.00 no
loop_
    _geom_torsion_atom_site_label_1
    _geom_torsion_atom_site_label_2
    _geom_torsion_atom_site_label_3
    _geom_torsion_atom_site_label_4
    _geom_torsion_site_symmetry_1
    _geom_torsion_site_symmetry_2
    _geom_torsion_site_symmetry_3
    _geom_torsion_site_symmetry_4
    _geom_torsion
    _geom_torsion_publ_flag
    C7 O1 C1 C2 . . . . 176.4(2) no
    C7 O1 C1 C6 . . . . -1.5(2) no
    C1 O1 C7 O2 . . . . -177.25(19) no
    C1 O1 C7 N1 . . . . 1.76(19) no
    C7 N1 C6 C1 . . . . 0.53(19) no
    C8 N1 C6 C1 . . . . -179.11(15) no
    C6 N1 C7 O1 . . . . -1.43(19) no
    C8 N1 C7 O2 . . . . -2.8(3) no
    C8 N1 C7 O1 . . . . 178.22(14) no
    C6 N1 C7 O2 . . . . 177.5(2) no
    C8 N1 C6 C5 . . . . 3.1(3) no
    C6 N1 C8 C9 . . . . 74.0(2) no
    C7 N1 C8 C9 . . . . -105.58(18) no
    C7 N1 C6 C5 . . . . -177.31(19) no
    C9 N2 N5 C11 . . . . -169.40(15) no
    C9 N2 C10 S1 . . . . -176.79(12) no
    N5 N2 C10 S1 . . . . -3.0(3) no
    C10 N2 C9 C8 . . . . 177.50(14) no
    N5 N2 C9 N4 . . . . -175.91(13) no
    C10 N2 N5 C11 . . . . 17.3(2) no
    C9 N2 C10 N3 . . . . 1.52(15) no
    C10 N2 C9 N4 . . . . -1.08(17) no
    N5 N2 C10 N3 . . . . 175.34(15) no
    N5 N2 C9 C8 . . . . 2.7(2) no
    C10 N3 N4 C9 . . . . 0.95(18) no
    N4 N3 C10 N2 . . . . -1.55(17) no
    N4 N3 C10 S1 . . . . 176.89(11) no
    N3 N4 C9 C8 . . . . -178.40(15) no
    N3 N4 C9 N2 . . . . 0.12(17) no
    N2 N5 C11 C12 . . . . -179.86(14) no
    C2 C1 C6 C5 . . . . 0.7(3) no
    C2 C1 C6 N1 . . . . -177.42(18) no
    O1 C1 C2 C3 . . . . -177.6(2) no
    C6 C1 C2 C3 . . . . -0.1(3) no
    O1 C1 C6 N1 . . . . 0.57(19) no
    O1 C1 C6 C5 . . . . 178.73(16) no
    C1 C2 C3 C4 . . . . -0.8(3) no
    C2 C3 C4 C5 . . . . 1.0(4) no
    C3 C4 C5 C6 . . . . -0.3(3) no
    C4 C5 C6 C1 . . . . -0.5(3) no
    C4 C5 C6 N1 . . . . 177.04(19) no
    N1 C8 C9 N4 . . . . 7.5(2) no
    N1 C8 C9 N2 . . . . -170.82(13) no
    N5 C11 C12 C13 . . . . -13.5(2) no
    N5 C11 C12 C17 . . . . 166.92(16) no
    C11 C12 C13 C14 . . . . 179.29(17) no
    C17 C12 C13 C14 . . . . -1.1(3) no
    C11 C12 C17 C16 . . . . -179.17(16) no
    C11 C12 C17 C18 . . . . 0.9(3) no
    C13 C12 C17 C16 . . . . 1.2(2) no
    C13 C12 C17 C18 . . . . -178.74(18) no
    C12 C13 C14 C15 . . . . -0.1(3) no
    C13 C14 C15 C16 . . . . 1.2(3) no
    C14 C15 C16 C17 . . . . -1.1(3) no
    C15 C16 C17 C12 . . . . -0.2(3) no
    C15 C16 C17 C18 . . . . 179.8(2) no
loop_
    _geom_hbond_atom_site_label_D
    _geom_hbond_atom_site_label_H
    _geom_hbond_atom_site_label_A
    _geom_hbond_site_symmetry_A
    _geom_hbond_distance_DH
    _geom_hbond_distance_HA
    _geom_hbond_distance_DA
    _geom_hbond_angle_DHA
    _geom_hbond_publ_flag
    N3 H3A O2 4_545 0.86 2.03 2.856(2) 162 yes
    C4 H4 N4 2_655 0.93 2.52 3.387(3) 155 yes
    C8 H8B O2 . 0.97 2.58 2.924(3) 101 no
    C11 H11 S1 . 0.93 2.48 3.2159(18) 136 yes
    C3 H3 Cg2 2_645 0.93 2.94 3.635(2) 132 no
_iucr_refine_instructions_details
;
TITL ayd-nur in P 21/c
CELL  0.71073  18.0823   6.4623  15.1892   90.000  100.821   90.000
ZERR     4.00   0.0013   0.0004   0.0011    0.000    0.006    0.000
LATT   1
SYMM  - X, 1/2 + Y, 1/2 - Z
SFAC  C    H    N    O    S
UNIT  72   60   20   8    4
MERG   2
OMIT   -4.00 180.00
FMAP   2
PLAN   5
ACTA
LIST   4
SIZE   0.620  0.477  0.220
L.S.   13
WGHT    0.052200    0.299800
EXTI    0.005244
FVAR       0.66795
C1    1    0.519757   -0.191097    0.083955    11.00000    0.05675    0.05303 =
         0.04479   -0.00616   -0.00052   -0.00323
C2    1    0.444295   -0.229056    0.076828    11.00000    0.06222    0.07283 =
         0.06757    0.00317   -0.00444   -0.01795
AFIX  43
H2    2    0.421011   -0.341966    0.045168    11.00000   -1.20000
AFIX   0
C3    1    0.405179   -0.091321    0.118960    11.00000    0.05087    0.10086 =
         0.07115    0.01983    0.00336   -0.00562
AFIX  43
H3    2    0.353698   -0.110135    0.115268    11.00000   -1.20000
AFIX   0
C4    1    0.439617    0.072849    0.166236    11.00000    0.06243    0.08917 =
         0.06497    0.00778    0.01769    0.02488
AFIX  43
H4    2    0.411068    0.161583    0.194628    11.00000   -1.20000
AFIX   0
C5    1    0.516553    0.111608    0.173255    11.00000    0.06040    0.06346 =
         0.05389   -0.01127    0.00574    0.01062
AFIX  43
H5    2    0.540002    0.223860    0.205257    11.00000   -1.20000
AFIX   0
C6    1    0.555317   -0.025150    0.130323    11.00000    0.04605    0.05057 =
         0.03750   -0.00510    0.00115    0.00296
C7    1    0.639008   -0.199481    0.066615    11.00000    0.05992    0.07527 =
         0.03996   -0.01749   -0.00020    0.01201
C8    1    0.690165    0.105945    0.156064    11.00000    0.05084    0.06942 =
         0.03666   -0.00213    0.00364   -0.01178
AFIX  23
H8A   2    0.672728    0.247593    0.146623    11.00000   -1.20000
H8B   2    0.732329    0.087114    0.125697    11.00000   -1.20000
AFIX   0
C9    1    0.715181    0.067225    0.254025    11.00000    0.03908    0.04977 =
         0.03677   -0.00360    0.00670   -0.00598
C10   1    0.772955    0.121265    0.395371    11.00000    0.04545    0.04859 =
         0.03632    0.00032    0.00810   -0.00285
C11   1    0.841783    0.474354    0.318015    11.00000    0.05334    0.05086 =
         0.04343    0.00604   -0.00097   -0.00817
AFIX  43
H11   2    0.863047    0.427377    0.375028    11.00000   -1.20000
AFIX   0
C12   1    0.870658    0.663646    0.283793    11.00000    0.04332    0.04186 =
         0.04950    0.00418    0.00862   -0.00030
C13   1    0.851059    0.712416    0.193303    11.00000    0.06140    0.05600 =
         0.05194    0.00821    0.01051   -0.00036
AFIX  43
H13   2    0.820039    0.623800    0.154562    11.00000   -1.20000
AFIX   0
C14   1    0.877285    0.890857    0.160823    11.00000    0.08353    0.06392 =
         0.06739    0.02179    0.02809    0.00694
AFIX  43
H14   2    0.864141    0.922852    0.100202    11.00000   -1.20000
AFIX   0
C15   1    0.923045    1.022190    0.218153    11.00000    0.07646    0.04998 =
         0.10945    0.01997    0.04314   -0.00253
AFIX  43
H15   2    0.940062    1.144339    0.196419    11.00000   -1.20000
AFIX   0
C16   1    0.943557    0.973633    0.306943    11.00000    0.05897    0.04755 =
         0.09675   -0.00443    0.01749   -0.00871
AFIX  43
H16   2    0.975187    1.062840    0.344680    11.00000   -1.20000
AFIX   0
C17   1    0.918324    0.794208    0.342272    11.00000    0.04767    0.04566 =
         0.06379   -0.00266    0.00659   -0.00269
C18   1    0.942572    0.746981    0.440176    11.00000    0.08859    0.07279 =
         0.06779   -0.00602   -0.01460   -0.01541
AFIX 137
H18A  2    0.986114    0.828228    0.464315    11.00000   -1.50000
H18B  2    0.954693    0.602654    0.447706    11.00000   -1.50000
H18C  2    0.902422    0.779849    0.471139    11.00000   -1.50000
AFIX   0
N1    3    0.630007   -0.034691    0.118759    11.00000    0.04567    0.06030 =
         0.03891   -0.01448    0.00390   -0.00100
N2    3    0.763925    0.195575    0.308547    11.00000    0.04171    0.04362 =
         0.03278   -0.00136    0.00589   -0.00670
N3    3    0.730113   -0.049202    0.385087    11.00000    0.05689    0.05461 =
         0.03858    0.00459    0.00736   -0.01280
AFIX  43
H3A   2    0.725890   -0.129919    0.428887    11.00000   -1.20000
AFIX   0
N4    3    0.693527   -0.084220    0.298789    11.00000    0.05227    0.05648 =
         0.04212   -0.00252    0.00678   -0.01421
N5    3    0.788929    0.374413    0.271895    11.00000    0.05303    0.04428 =
         0.03988    0.00306    0.00572   -0.00854
O1    4    0.571373   -0.300320    0.045858    11.00000    0.07276    0.06416 =
         0.06090   -0.02950   -0.00131    0.00122
O2    4    0.694619   -0.253286    0.040133    11.00000    0.07121    0.13108 =
         0.05905   -0.03691    0.00621    0.03107
S1    5    0.821006    0.212608    0.491779    11.00000    0.08395    0.07583 =
         0.03458   -0.00325    0.00085   -0.02210
HKLF 4
REM  ayd-nur in P 21/c
REM R1 =  0.0419 for   3034 Fo > 4sig(Fo)  and  0.0600 for all   3958 data
REM    237 parameters refined using      0 restraints
END
WGHT      0.0522      0.2998
REM Highest difference peak  0.207,  deepest hole -0.269,  1-sigma level  0.033
Q1    1   0.7997  0.3438  0.4773  11.00000  0.05    0.21
Q2    1   0.4594  0.1872  0.1597  11.00000  0.05    0.18
Q3    1   0.8538  0.1504  0.4573  11.00000  0.05    0.16
Q4    1   0.6799 -0.3793  0.0591  11.00000  0.05    0.15
Q5    1   0.4841 -0.2253  0.0594  11.00000  0.05    0.15
;
