# Supplementary material for: 3-({4-[(2-Methyl­benzyl­idene)amino]-5-sulfanyl­idene-1H-1,2,4-triazol-3-yl}meth­yl)-1,3-benzoxazol-2(3H)-one
Source: Acta Crystallogr Sect E Struct Rep Online. 2013 Jan 4;69(Pt 2):o169–70. doi: 10.1107/S1600536812051458 (PMC3569233; doi:10.1107/S1600536812051458)
Supplement: Supplementary file 2 [file e-69-0o169-Isup2.hkl]

# 
# h,k,l, Fc-squared, Fo-squared, sigma(Fo-squared) and status flag 
# 
data_I
_shelx_title ' ayd-nur in P 21/c' 
_shelx_refln_list_code          4 
_shelx_F_calc_maximum      161.77 
_exptl_crystal_F_000       760.00 
_reflns_d_resolution_high  0.7680 
 
loop_ 
 _symmetry_equiv_pos_as_xyz 
 'x, y, z' 
 '-x, y+1/2, -z+1/2' 
 '-x, -y, -z' 
 'x, -y-1/2, z-1/2' 
 
_cell_length_a    18.0823 
_cell_length_b     6.4623 
_cell_length_c    15.1892 
_cell_angle_alpha  90.000 
_cell_angle_beta  100.821 
_cell_angle_gamma  90.000 
 
_shelx_F_squared_multiplier     1.000 
 
loop_ 
 _refln_index_h 
 _refln_index_k 
 _refln_index_l 
 _refln_F_squared_calc 
 _refln_F_squared_meas 
 _refln_F_squared_sigma 
 _refln_observed_status 
   2   0   0     2511.63     2724.03     58.99 o 
   3   0   0     5315.79     5508.14     57.08 o 
   4   0   0      212.93      191.73      5.16 o 
   5   0   0      875.90      892.54     14.62 o 
   6   0   0      347.45      370.44      5.93 o 
   7   0   0     1043.82     1013.90     11.28 o 
   8   0   0     4811.91     4990.47    128.57 o 
   9   0   0      309.64      223.45      5.61 o 
  10   0   0      111.99      129.05      3.24 o 
  11   0   0        2.59        5.41      2.67 o 
  12   0   0      121.89      139.50      5.75 o 
  13   0   0      340.97      366.56     11.74 o 
  14   0   0      385.42      415.00     11.28 o 
  15   0   0      382.63      350.01     23.59 o 
  16   0   0      256.77      234.61     10.37 o 
  17   0   0       45.52       48.99      4.58 o 
  18   0   0        0.73       -1.28      2.88 o 
  19   0   0        5.67        4.89      2.86 o 
  20   0   0       33.39       31.98      3.08 o 
  21   0   0       11.91       11.80      3.12 o 
  22   0   0       23.99       25.04      3.26 o 
  23   0   0       10.19       15.43      3.76 o 
   1   1   0       24.89       15.87      3.09 o 
   2   1   0      368.91      430.22      5.71 o 
   3   1   0    14652.93    14799.70     86.17 o 
   4   1   0    10944.89    10768.89    162.77 o 
   5   1   0      188.94      216.09      3.69 o 
   6   1   0     4393.56     4476.03     67.45 o 
   7   1   0      273.59      254.75      7.07 o 
   8   1   0      301.90      312.16      3.17 o 
   9   1   0      190.35      167.97      3.38 o 
  10   1   0       39.74       32.17      2.30 o 
  11   1   0        4.54        9.57      2.14 o 
  12   1   0       41.27       45.98      2.13 o 
  13   1   0      594.99      591.22     13.30 o 
  14   1   0       18.72       20.82      2.21 o 
  15   1   0       65.35       62.37      2.29 o 
  16   1   0       26.19       30.77      2.36 o 
  17   1   0      196.49      199.31      6.34 o 
  18   1   0       96.43       95.12      2.32 o 
  19   1   0       24.45       30.57      2.34 o 
  20   1   0       10.66        8.58      2.45 o 
  21   1   0        1.83        2.51      2.56 o 
  22   1   0        6.35        5.68      2.54 o 
   0   2   0     2241.59     2229.77     10.42 o 
   1   2   0       59.24       59.98      2.82 o 
   2   2   0       44.06       35.36      2.88 o 
   3   2   0     3256.34     3284.04     25.74 o 
   4   2   0       16.69       12.39      2.74 o 
   5   2   0      536.97      468.65      4.40 o 
   6   2   0      687.81      643.66     19.64 o 
   7   2   0       93.88       93.46      2.98 o 
   8   2   0      471.16      409.70      9.10 o 
   9   2   0      208.62      231.74      3.25 o 
  10   2   0       12.68       10.52      2.40 o 
  11   2   0       11.14       16.85      2.33 o 
  12   2   0      183.89      175.33      2.95 o 
  13   2   0        0.60        2.03      2.20 o 
  14   2   0       92.65       94.25      2.61 o 
  15   2   0       21.91       24.22      2.48 o 
  16   2   0       37.35       43.21      2.42 o 
  17   2   0       81.31       89.32      3.01 o 
  18   2   0       95.63       82.05      2.51 o 
  19   2   0       43.20       41.94      2.75 o 
  20   2   0        4.37        4.05      2.49 o 
  21   2   0       13.63       14.78      2.89 o 
  22   2   0        1.11        3.20      2.97 o 
   1   3   0       36.68       41.51      2.17 o 
   2   3   0       12.00        9.65      2.08 o 
   3   3   0       88.92       58.73      2.33 o 
   4   3   0      848.96      793.73     10.91 o 
   5   3   0       50.64       43.25      2.45 o 
   6   3   0       12.33       12.63      2.45 o 
   7   3   0       65.64       57.56      2.59 o 
   8   3   0        1.19        2.54      2.53 o 
   9   3   0       76.91       89.97      3.12 o 
  10   3   0       15.68       21.54      4.67 o 
  11   3   0       72.08       70.27      2.98 o 
  12   3   0      950.27      935.30     18.63 o 
  13   3   0        0.49        5.68      2.81 o 
  14   3   0        0.49       -3.89      3.12 o 
  15   3   0      804.57      794.24     31.11 o 
  16   3   0        4.01        3.15      2.61 o 
  17   3   0        5.93       10.94      3.09 o 
  18   3   0       16.46       15.45      6.25 o 
  19   3   0        4.21        7.41      2.98 o 
  20   3   0        4.17        7.95      2.85 o 
  21   3   0        0.71        4.23      3.62 o 
   0   4   0      526.14      484.62      7.62 o 
   1   4   0       94.52       87.36      2.21 o 
   2   4   0      280.48      275.61      5.16 o 
   3   4   0        7.59       10.96      2.14 o 
   4   4   0      201.45      199.13      2.72 o 
   5   4   0       37.19       39.02      2.28 o 
   6   4   0        9.02       12.05      2.64 o 
   7   4   0        0.15        2.70      2.57 o 
   8   4   0      627.07      596.74     16.67 o 
   9   4   0      416.84      420.65     20.35 o 
  10   4   0      352.74      355.55      8.34 o 
  11   4   0      572.71      566.16     20.40 o 
  12   4   0       76.74       83.05      4.14 o 
  13   4   0        1.40        1.09      2.43 o 
  14   4   0        0.16        3.73      2.77 o 
  15   4   0        8.40       10.50      2.60 o 
  16   4   0       52.77       52.08      3.40 o 
  17   4   0        5.48        4.16      2.69 o 
  18   4   0        1.22        2.74      3.06 o 
  19   4   0        1.19        3.88      2.80 o 
  20   4   0        1.28        4.44      3.25 o 
   1   5   0       71.03       81.70      2.26 o 
   2   5   0      175.31      163.30      2.56 o 
   3   5   0        4.80        4.12      1.99 o 
   4   5   0       75.19       64.12      2.43 o 
   5   5   0      198.09      197.72      2.78 o 
   6   5   0       97.12       93.98      2.50 o 
   7   5   0        0.45       -1.44      2.55 o 
   8   5   0       24.95       21.55      2.92 o 
   9   5   0        0.57        0.42      2.54 o 
  10   5   0        8.86        9.62      3.35 o 
  11   5   0        8.36        0.52      4.71 o 
  12   5   0       33.91       33.17      2.82 o 
  13   5   0       23.73       26.58      2.61 o 
  14   5   0       23.54       20.05      2.65 o 
  15   5   0        3.00        2.33      2.63 o 
  16   5   0        2.78        6.39      2.71 o 
  17   5   0        0.15        3.79      3.02 o 
  18   5   0       49.79       42.28      3.05 o 
   0   6   0       11.12        7.69      2.61 o 
   1   6   0       32.30       36.49      2.29 o 
   2   6   0       54.88       48.41      2.16 o 
   3   6   0       64.83       66.83      2.40 o 
   4   6   0       52.94       56.63      2.31 o 
   5   6   0       17.52       21.47      2.30 o 
   6   6   0        1.49        3.08      2.35 o 
   7   6   0       22.75       27.17      2.72 o 
   8   6   0       45.98       46.26      3.02 o 
   9   6   0        1.63        5.90      2.62 o 
  10   6   0       70.55       82.07      6.63 o 
  11   6   0        0.08        0.96      2.69 o 
  12   6   0       18.61       19.24      3.26 o 
  13   6   0        0.73        2.89      2.75 o 
  14   6   0        4.72        7.03      3.08 o 
  15   6   0        0.46        5.45      3.69 o 
  16   6   0        1.25        7.27      2.78 o 
   1   7   0       26.49       25.38      2.42 o 
   2   7   0       55.82       66.60      2.55 o 
   3   7   0        9.99       12.76      2.32 o 
   4   7   0       18.03       23.85      2.28 o 
   5   7   0       29.45       29.50      2.30 o 
   6   7   0        0.61        1.14      2.67 o 
   7   7   0        2.34        2.42      2.98 o 
   8   7   0       30.32       29.12      2.85 o 
   9   7   0        2.83        0.64      3.15 o 
  10   7   0        0.87        5.28      2.82 o 
  11   7   0       17.15       24.83      5.74 o 
  12   7   0        2.15        3.83      2.91 o 
   0   8   0        6.86        4.36      3.52 o 
   1   8   0        5.59        8.33      2.53 o 
   2   8   0        1.05        1.12      2.34 o 
   3   8   0        1.53        1.30      2.64 o 
   4   8   0        0.43        2.28      2.55 o 
   5   8   0        7.16        7.95      2.84 o 
   6   8   0        0.04       -1.16      2.79 o 
   7   8   0       20.35       19.23      4.33 o 
 -23   1   1       17.56       16.42      2.59 o 
 -22   1   1        5.98        7.89      2.23 o 
 -21   1   1        0.76        1.07      2.19 o 
 -20   1   1       26.36       27.66      2.23 o 
 -19   1   1       12.63       13.48      2.15 o 
 -18   1   1       37.12       41.52      2.13 o 
 -17   1   1      106.49      101.59      4.14 o 
 -16   1   1      141.34      131.17      2.43 o 
 -15   1   1        2.67        5.07      2.04 o 
 -14   1   1        3.60        5.13      2.11 o 
 -13   1   1      112.98      125.63      2.89 o 
 -12   1   1       26.38       20.72      2.20 o 
 -11   1   1      115.93       99.65      2.45 o 
 -10   1   1      654.64      680.46     10.75 o 
  -9   1   1       69.30       68.94      2.52 o 
  -8   1   1      576.60      592.69      4.98 o 
  -7   1   1       36.29      131.30     44.06 o 
  -6   1   1     1238.03     1226.54      8.11 o 
  -5   1   1     2986.82     2803.67     39.79 o 
  -4   1   1    25654.21    24905.44    132.71 o 
  -3   1   1        3.67        0.42      4.09 o 
  -2   1   1     6609.69     6548.81     32.38 o 
  -1   1   1    16112.32    16080.28    539.84 o 
   0   1   1     1611.02     1579.39     22.28 o 
   1   1   1      337.34      337.59      4.51 o 
   2   1   1      636.25      616.99      5.74 o 
   3   1   1      217.11      211.47      4.14 o 
   4   1   1     3540.87     3749.53     18.75 o 
   5   1   1     2491.70     2584.49     32.60 o 
   6   1   1       83.84       79.69      2.62 o 
   7   1   1        0.22        4.03      2.21 o 
   8   1   1        0.01        2.38      2.28 o 
   9   1   1       39.20       41.58      2.36 o 
  10   1   1      801.38      863.95     13.59 o 
  11   1   1      133.94      170.63      2.57 o 
  12   1   1      265.75      258.37      4.05 o 
  13   1   1       16.87       20.33      2.09 o 
  14   1   1       76.75       71.85      2.32 o 
  15   1   1       40.32       34.71      2.24 o 
  16   1   1       11.13       13.64      2.12 o 
  17   1   1       15.08       18.37      2.19 o 
  18   1   1        0.61        3.32      2.06 o 
  19   1   1       17.18       17.08      2.29 o 
  20   1   1        2.55        3.46      2.17 o 
  21   1   1       18.80       20.98      2.31 o 
  22   1   1        0.11        5.57      2.73 o 
 -22   2   1        0.82        2.58      2.91 o 
 -21   2   1       71.84       76.89      3.22 o 
 -20   2   1        2.43        6.22      2.71 o 
 -19   2   1      153.60      147.74      2.87 o 
 -18   2   1       19.92       21.95      2.89 o 
 -17   2   1       44.94       44.79      3.00 o 
 -16   2   1      131.55      134.66      4.19 o 
 -15   2   1        4.70        4.19      2.48 o 
 -14   2   1       32.47       38.05      2.44 o 
 -13   2   1       56.69       59.05      2.57 o 
 -12   2   1        0.65        0.12      2.39 o 
 -11   2   1      101.09      117.56      2.88 o 
 -10   2   1       25.21       20.83      2.89 o 
  -9   2   1      340.03      367.64      8.37 o 
  -8   2   1      420.23      448.13      3.86 o 
  -7   2   1      110.33      167.48      3.01 o 
  -6   2   1      412.75      373.88      5.42 o 
  -5   2   1       42.62       34.39      3.22 o 
  -4   2   1     2600.02     2643.37     39.57 o 
  -3   2   1       99.33      103.69      2.92 o 
  -2   2   1      645.20      638.10      7.22 o 
  -1   2   1      319.10      316.01      5.83 o 
   0   2   1       15.99       18.98      2.65 o 
   1   2   1        1.81        4.54      2.62 o 
   2   2   1     1223.18     1288.63      7.56 o 
   3   2   1      421.58      460.24      4.08 o 
   4   2   1        9.55       13.23      2.60 o 
   5   2   1      996.05      994.76     15.37 o 
   6   2   1      423.83      440.17      4.10 o 
   7   2   1      311.34      316.06      6.56 o 
   8   2   1      119.12      134.32      8.59 o 
   9   2   1      673.52      723.30     12.97 o 
  10   2   1      260.24      243.36      3.11 o 
  11   2   1       42.04       47.61      3.39 o 
  12   2   1       81.15       81.50      2.97 o 
  13   2   1        1.92        4.43      2.19 o 
  14   2   1       36.96       39.86      2.30 o 
  15   2   1       92.28       91.12      2.36 o 
  16   2   1       38.15       42.78      2.45 o 
  17   2   1        5.48        7.54      2.35 o 
  18   2   1       66.27       62.85      2.70 o 
  19   2   1        7.40        7.02      2.31 o 
  20   2   1       43.74       42.01      2.44 o 
  21   2   1        9.06        9.53      2.64 o 
  22   2   1        3.52       -0.35      2.96 o 
 -21   3   1        0.24       -0.03      2.81 o 
 -20   3   1       23.25       22.94      2.88 o 
 -19   3   1       16.05       20.42      7.44 o 
 -18   3   1       19.51       23.75      3.61 o 
 -17   3   1        0.90       -0.80      2.91 o 
 -16   3   1       61.96       65.16      2.78 o 
 -15   3   1       69.90       63.07      2.90 o 
 -14   3   1       38.79       36.12      3.17 o 
 -13   3   1      824.15      826.64     17.21 o 
 -12   3   1       20.34       22.26      2.63 o 
 -11   3   1       52.96       43.78      2.61 o 
 -10   3   1       30.47       37.46      3.16 o 
  -9   3   1       69.43       72.83      2.74 o 
  -8   3   1      930.92      960.94     30.56 o 
  -7   3   1       54.17       48.06      2.85 o 
  -6   3   1       17.88       21.70      2.74 o 
  -5   3   1      912.96      933.97     11.49 o 
  -4   3   1      415.88      412.53      6.22 o 
  -3   3   1     2333.53     2310.82     33.70 o 
  -2   3   1      218.84      246.85      2.90 o 
  -1   3   1        7.73       18.68      2.11 o 
   0   3   1     1008.18      954.24      9.04 o 
   1   3   1      426.52      400.59      4.27 o 
   2   3   1      130.83      151.25      2.69 o 
   3   3   1        0.14        6.89      2.18 o 
   4   3   1      139.59      148.94      2.84 o 
   5   3   1     1213.92     1255.24     36.05 o 
   6   3   1       11.00       26.38      2.46 o 
   7   3   1       76.27       65.03      2.61 o 
   8   3   1       80.78       94.20      2.83 o 
   9   3   1       20.07       23.25      2.55 o 
  10   3   1       17.69       20.41      2.54 o 
  11   3   1       78.82       74.65      2.75 o 
  12   3   1      498.02      529.77     19.08 o 
  13   3   1      140.25      138.65     10.41 o 
  14   3   1      117.67      117.48      3.56 o 
  15   3   1      243.22      244.30      8.46 o 
  16   3   1      166.24      155.36      3.37 o 
  17   3   1        0.00        1.31      2.59 o 
  18   3   1        1.62        2.69      2.58 o 
  19   3   1        4.80        3.29      2.97 o 
  20   3   1        0.58        5.30      3.03 o 
  21   3   1        0.02       -0.27      2.88 o 
 -20   4   1        0.10        2.26      2.84 o 
 -19   4   1        9.96       10.97      5.45 o 
 -18   4   1       16.61       18.96      3.37 o 
 -17   4   1       11.30        9.80      2.71 o 
 -16   4   1      140.24      131.44      3.73 o 
 -15   4   1        0.89        1.01      2.63 o 
 -14   4   1        0.44       -0.78      2.52 o 
 -13   4   1       66.78       66.78      5.16 o 
 -12   4   1        1.55        1.93      2.99 o 
 -11   4   1      437.62      429.91     11.99 o 
 -10   4   1       19.95       20.02      2.50 o 
  -9   4   1        8.64       13.88      2.61 o 
  -8   4   1        7.94       10.42      5.37 o 
  -7   4   1        2.62       -0.08      2.58 o 
  -6   4   1       16.38       19.96      2.51 o 
  -5   4   1      536.77      527.53      4.32 o 
  -4   4   1      112.94      118.70      2.35 o 
  -3   4   1      333.02      329.78      3.96 o 
  -2   4   1     1100.75     1070.09     11.48 o 
  -1   4   1      215.09      195.42      3.55 o 
   0   4   1      578.63      581.57      7.82 o 
   1   4   1      780.72      786.69     14.15 o 
   2   4   1        6.66        9.68      2.12 o 
   3   4   1      942.98      930.90      8.29 o 
   4   4   1      131.15      118.49      2.42 o 
   5   4   1        4.73        3.96      2.22 o 
   6   4   1       58.87       41.33      2.59 o 
   7   4   1      499.94      497.63     22.49 o 
   8   4   1      359.32      350.15     10.29 o 
   9   4   1       74.14       68.88      2.73 o 
  10   4   1      937.51      914.80     38.98 o 
  11   4   1       94.07       80.59      2.98 o 
  12   4   1       41.30       44.58      2.81 o 
  13   4   1      249.61      267.26      8.02 o 
  14   4   1      139.95      146.67      7.80 o 
  15   4   1        0.86        4.83      4.94 o 
  16   4   1        8.31       16.07      5.04 o 
  17   4   1        0.15       -0.39      2.95 o 
  18   4   1       19.50       22.73      2.84 o 
  19   4   1        7.09        8.31      3.40 o 
  20   4   1        7.31        9.42      3.00 o 
 -18   5   1        4.94        5.67      5.51 o 
 -17   5   1        1.15        3.17      2.98 o 
 -16   5   1       26.18       28.09      2.73 o 
 -15   5   1        1.19        2.14      2.53 o 
 -14   5   1       13.91       20.07      3.13 o 
 -13   5   1        6.02        4.32      3.08 o 
 -12   5   1      142.06      143.83      2.95 o 
 -11   5   1       43.70       48.31      2.71 o 
 -10   5   1        3.78        7.77      2.55 o 
  -9   5   1       57.66       67.92      2.81 o 
  -8   5   1      785.04      774.50      6.84 o 
  -7   5   1        0.01        2.86      2.49 o 
  -6   5   1      540.86      512.92     10.62 o 
  -5   5   1      588.81      610.08     14.75 o 
  -4   5   1       64.11       64.57      2.28 o 
  -3   5   1       24.39       26.68      2.28 o 
  -2   5   1       18.77       18.29      2.19 o 
  -1   5   1       54.79       55.95      2.10 o 
   0   5   1      231.08      221.55      5.45 o 
   1   5   1      150.37      152.04      3.36 o 
   2   5   1       35.19       29.45      2.18 o 
   3   5   1      371.13      376.82      5.42 o 
   4   5   1       19.93       22.24      2.47 o 
   5   5   1      137.87      125.67      2.52 o 
   6   5   1      363.21      367.76     12.76 o 
   7   5   1      189.65      192.14      8.83 o 
   8   5   1       10.96        9.52      2.89 o 
   9   5   1       14.12       18.98      2.52 o 
  10   5   1      117.09      114.87      6.65 o 
  11   5   1       53.23       56.34      3.42 o 
  12   5   1       42.67       50.17      2.70 o 
  13   5   1        3.57        3.22      3.03 o 
  14   5   1       29.99       32.25      3.59 o 
  15   5   1        0.06       -2.55      2.65 o 
  16   5   1        1.71        3.99      3.06 o 
  17   5   1        9.49       12.80      5.40 o 
  18   5   1        5.59        1.22      2.96 o 
 -16   6   1        7.09        9.18      2.88 o 
 -15   6   1       18.17       21.01      2.92 o 
 -14   6   1        3.01        6.58      2.97 o 
 -13   6   1       28.20       28.79      4.20 o 
 -12   6   1       10.27       12.07      2.71 o 
 -11   6   1       66.81       59.21      2.91 o 
 -10   6   1      142.80      144.09     10.08 o 
  -9   6   1        7.23        7.41      2.58 o 
  -8   6   1        7.20        7.31      2.59 o 
  -7   6   1       39.18       40.69      2.54 o 
  -6   6   1       83.36       82.95      3.51 o 
  -5   6   1      191.80      199.63      4.62 o 
  -4   6   1       63.49       65.10      2.64 o 
  -3   6   1        1.97        4.11      2.09 o 
  -2   6   1       54.08       47.36      2.15 o 
  -1   6   1        2.82        2.64      2.20 o 
   0   6   1       14.56       15.02      1.89 o 
   1   6   1       87.13       94.15      2.34 o 
   2   6   1      120.86      117.96      3.97 o 
   3   6   1       42.55       42.33      2.17 o 
   4   6   1       34.17       39.95      2.21 o 
   5   6   1        9.82       12.22      2.25 o 
   6   6   1        7.45        6.09      2.42 o 
   7   6   1      154.13      152.42      4.84 o 
   8   6   1        0.00        1.56      2.88 o 
   9   6   1       34.18       30.01      3.01 o 
  10   6   1       24.01       27.53      2.98 o 
  11   6   1        0.95       -0.73      2.68 o 
  12   6   1        2.92       -0.68      2.71 o 
  13   6   1        4.24        9.42      2.77 o 
  14   6   1        4.11        3.10      2.73 o 
  15   6   1       10.28       13.17      2.87 o 
 -12   7   1       14.98       16.34      2.94 o 
 -11   7   1       50.81       53.95      3.11 o 
 -10   7   1        0.45        3.41      3.42 o 
  -9   7   1       12.56       14.50      2.85 o 
  -8   7   1       24.80       30.72      2.79 o 
  -7   7   1        0.06       -2.22      2.76 o 
  -6   7   1        0.68        1.90      2.68 o 
  -5   7   1        2.47        3.17      2.22 o 
  -4   7   1        1.69        3.77      2.19 o 
  -3   7   1      142.95      139.61      3.71 o 
  -2   7   1        9.17        7.94      2.37 o 
  -1   7   1      118.14      112.49      3.49 o 
   0   7   1       56.48       62.51      2.43 o 
   1   7   1        8.93       11.31      2.29 o 
   2   7   1       24.17       24.41      2.25 o 
   3   7   1        3.15        3.50      2.36 o 
   4   7   1       30.80       34.86      2.24 o 
   5   7   1        4.71        4.63      2.37 o 
   6   7   1        8.60       10.71      2.52 o 
   7   7   1       11.81       16.96      3.71 o 
   8   7   1       15.15       16.08      2.77 o 
   9   7   1        1.46        2.65      2.79 o 
  10   7   1        4.35        3.67      2.86 o 
  11   7   1        1.43        4.61      2.88 o 
  12   7   1       12.27       15.71      3.98 o 
  -7   8   1        0.60        5.51      4.17 o 
  -6   8   1        0.04        4.41      2.93 o 
  -5   8   1       17.59       20.27      2.94 o 
  -4   8   1       13.12       13.41      2.32 o 
  -3   8   1        6.64        9.17      2.53 o 
  -2   8   1       27.41       27.69      2.43 o 
  -1   8   1       13.43       16.81      2.38 o 
   0   8   1        4.58        5.12      2.35 o 
   1   8   1        0.75        0.82      2.30 o 
   2   8   1        9.05       12.43      2.49 o 
   3   8   1       17.66       21.04      2.56 o 
   4   8   1        3.62        3.66      2.41 o 
   5   8   1        2.72        1.10      2.43 o 
   6   8   1       23.42       23.46      3.39 o 
 -23   0   2       11.08       15.33      3.75 o 
 -22   0   2        6.65        8.24      2.85 o 
 -21   0   2        7.10        8.00      3.38 o 
 -20   0   2       16.15       20.45      3.40 o 
 -19   0   2       12.98       13.82      3.26 o 
 -18   0   2      106.91      101.06      5.31 o 
 -17   0   2      111.83      107.37      3.04 o 
 -16   0   2      264.22      260.74     12.89 o 
 -15   0   2       68.76       64.75      3.39 o 
 -14   0   2      471.18      477.33     13.69 o 
 -13   0   2      403.23      389.23     17.61 o 
 -12   0   2      150.73      157.18      3.71 o 
 -11   0   2       63.59       48.22      3.33 o 
 -10   0   2      243.07      282.48      3.88 o 
  -9   0   2     1327.74     1361.02     28.02 o 
  -8   0   2       46.64       57.55      4.34 o 
  -7   0   2      686.93      717.62      6.07 o 
  -6   0   2     5377.00     5132.41     89.61 o 
  -5   0   2    26169.28    23979.60    252.21 o 
  -4   0   2      259.64      270.58      5.79 o 
  -3   0   2     1047.22     1079.36      8.31 o 
  -2   0   2     8807.34     8994.36     33.81 o 
   1   0   2    11343.61    12749.42     42.69 o 
   2   0   2     1986.51     2243.97     60.35 o 
   3   0   2     1853.74     1846.68     10.26 o 
   4   0   2       28.20       27.61      4.02 o 
   5   0   2      171.09      160.24      5.20 o 
   6   0   2       50.95       52.94      3.18 o 
   7   0   2     1069.59     1026.06     22.82 o 
   8   0   2     3186.33     3144.59    124.62 o 
   9   0   2       56.70       85.36      2.82 o 
  10   0   2      107.83      113.01      6.70 o 
  11   0   2     3179.07     3239.09    102.62 o 
  12   0   2      434.82      448.85     15.41 o 
  13   0   2      556.86      551.10     27.43 o 
  14   0   2      279.17      277.57     10.55 o 
  15   0   2      128.19      135.17      3.04 o 
  16   0   2        2.91        4.62      2.80 o 
  17   0   2      524.97      539.58     26.14 o 
  18   0   2      106.68       90.27      3.57 o 
  19   0   2        0.11        3.06      3.09 o 
  20   0   2        1.82        3.87      3.34 o 
  21   0   2        3.40        1.67      3.43 o 
  22   0   2       10.17        9.46      3.68 o 
 -23   1   2       20.24       18.42      2.49 o 
 -22   1   2       13.96       13.49      2.49 o 
 -21   1   2       37.09       33.24      2.51 o 
 -20   1   2       12.68       14.05      2.32 o 
 -19   1   2        1.49        1.91      2.08 o 
 -18   1   2       39.84       40.00      2.24 o 
 -17   1   2       46.39       37.15      2.17 o 
 -16   1   2       97.72       90.59      2.44 o 
 -15   1   2        6.06        7.73      2.17 o 
 -14   1   2       31.58       32.30      2.11 o 
 -13   1   2       58.73       73.58      5.98 o 
 -12   1   2      439.67      444.52      4.58 o 
 -11   1   2        2.79        4.77      2.42 o 
 -10   1   2       28.34       19.85      2.09 o 
  -9   1   2      573.14      537.97      6.28 o 
  -8   1   2       24.12       17.40      2.56 o 
  -7   1   2       27.31       22.08      2.37 o 
  -6   1   2      163.52      159.56      4.03 o 
  -5   1   2    16110.39    15153.43     98.10 o 
  -4   1   2     2244.67     2245.70      9.10 o 
  -3   1   2     4298.03     4094.72     55.90 o 
  -2   1   2    12798.34    12522.33     55.62 o 
  -1   1   2     2835.41     2869.31     34.28 o 
   0   1   2     4410.17     4436.07     75.44 o 
   1   1   2     3360.65     3254.31     30.11 o 
   2   1   2     3610.95     3616.05     12.20 o 
   3   1   2      782.52      745.94     13.24 o 
   4   1   2     4860.13     4863.95     28.74 o 
   5   1   2      135.53      136.99      3.07 o 
   6   1   2        3.27        6.94      2.29 o 
   7   1   2      619.87      565.44      8.14 o 
   8   1   2     1588.15     1626.08     21.36 o 
   9   1   2      228.54      261.51      5.97 o 
  10   1   2      709.22      691.39      9.40 o 
  11   1   2      223.89      234.43      6.59 o 
  12   1   2      169.29      166.79      3.18 o 
  13   1   2      152.49      144.85      5.15 o 
  14   1   2        6.32        6.73      2.15 o 
  15   1   2      580.31      590.16     14.11 o 
  16   1   2       13.18       12.50      2.38 o 
  17   1   2       22.29       27.18      2.24 o 
  18   1   2       82.82       84.10      2.41 o 
  19   1   2        0.09        2.61      2.38 o 
  20   1   2        6.53       10.75      2.51 o 
  21   1   2        4.65        5.74      2.41 o 
  22   1   2        5.34        8.23      2.41 o 
 -22   2   2        3.27        4.23      2.90 o 
 -21   2   2       17.31       13.70      2.80 o 
 -20   2   2       40.19       42.63      3.16 o 
 -19   2   2        3.32        4.42      2.55 o 
 -18   2   2       78.02       81.91      2.60 o 
 -17   2   2      119.92      126.59      2.72 o 
 -16   2   2      178.27      180.77      4.14 o 
 -15   2   2      350.89      351.45      6.67 o 
 -14   2   2      162.77      159.61      3.23 o 
 -13   2   2      119.00      116.59      2.69 o 
 -12   2   2       90.84       82.30      2.62 o 
 -11   2   2      216.40      222.15     21.59 o 
 -10   2   2       60.13       55.02      2.58 o 
  -9   2   2      666.12      612.26      9.54 o 
  -8   2   2     9945.45     9632.11     35.39 o 
  -7   2   2       51.28       56.59      2.76 o 
  -6   2   2     1428.76     1309.43     15.96 o 
  -5   2   2      211.39      207.16      3.47 o 
  -4   2   2       15.70        8.78      2.68 o 
  -3   2   2      722.76      860.58     18.26 o 
  -2   2   2      358.33      399.15     33.84 o 
  -1   2   2      385.55      373.88      5.54 o 
   0   2   2    14490.36    13877.04    295.51 o 
   1   2   2       73.49       57.50      2.83 o 
   2   2   2       97.82      107.90      2.89 o 
   3   2   2      638.30      608.72      7.37 o 
   4   2   2        0.61        0.81      2.40 o 
   5   2   2      267.59      312.57      4.20 o 
   6   2   2       10.55       13.60      2.32 o 
   7   2   2      471.47      458.44      6.28 o 
   8   2   2      931.00      795.69     15.80 o 
   9   2   2      494.07      502.08      4.13 o 
  10   2   2      106.26      121.78      3.25 o 
  11   2   2      321.10      328.35      8.27 o 
  12   2   2       24.02       23.21      2.45 o 
  13   2   2        2.10        7.60      3.64 o 
  14   2   2      168.71      171.04      6.90 o 
  15   2   2        2.12        6.34      2.28 o 
  16   2   2       24.87       26.19      2.60 o 
  17   2   2       10.00        8.28      2.65 o 
  18   2   2        9.60       11.12      2.43 o 
  19   2   2        0.42        4.70      2.49 o 
  20   2   2       17.34       16.23      2.58 o 
  21   2   2        1.16        3.05      2.70 o 
 -21   3   2        5.77        4.57      2.88 o 
 -20   3   2       34.87       24.30      3.48 o 
 -19   3   2        0.33       -2.50      2.63 o 
 -18   3   2       15.67       15.72      3.03 o 
 -17   3   2        4.24        5.97      2.74 o 
 -16   3   2        1.90       -1.22      2.83 o 
 -15   3   2      159.88      176.46      3.64 o 
 -14   3   2        4.53        3.53      2.60 o 
 -13   3   2       36.03       45.21      2.95 o 
 -12   3   2      122.53      117.60      2.88 o 
 -11   3   2        0.12       -1.14      4.10 o 
 -10   3   2      521.92      505.90     20.15 o 
  -9   3   2        0.37       -1.24      2.58 o 
  -8   3   2      365.26      338.71      7.84 o 
  -7   3   2      103.48      101.01      2.66 o 
  -6   3   2        0.26        5.19      2.36 o 
  -5   3   2      130.12      152.32      3.04 o 
  -4   3   2     4411.87     4278.55     50.00 o 
  -3   3   2      600.80      568.08      6.57 o 
  -2   3   2     2348.14     2306.95     34.22 o 
  -1   3   2     2250.35     2257.98     23.23 o 
   0   3   2      410.55      387.82      4.54 o 
   1   3   2      378.78      376.12      4.61 o 
   2   3   2      700.21      682.43      6.25 o 
   3   3   2      127.67      134.74      2.55 o 
   4   3   2        0.81        7.12      2.38 o 
   5   3   2     1681.54     1721.87     27.74 o 
   6   3   2      459.18      443.38      9.39 o 
   7   3   2     1002.37      954.92     12.31 o 
   8   3   2       85.48       84.38      4.81 o 
   9   3   2       60.62       64.48      2.86 o 
  10   3   2      567.70      551.03     26.08 o 
  11   3   2       36.97       34.03      3.15 o 
  12   3   2      154.20      152.02      3.43 o 
  13   3   2        9.55        9.46      2.61 o 
  14   3   2       34.76       31.96      4.47 o 
  15   3   2        2.08        0.40      2.62 o 
  16   3   2      157.50      148.48      5.46 o 
  17   3   2       40.69       40.31      5.11 o 
  18   3   2        2.34        4.68      2.72 o 
  19   3   2       20.09       22.81      2.77 o 
  20   3   2        1.21        5.51      3.16 o 
  21   3   2        0.72        4.33      5.13 o 
 -20   4   2        0.02        1.77      2.85 o 
 -19   4   2        0.44        0.42      3.57 o 
 -18   4   2       12.53       15.11      2.74 o 
 -17   4   2        7.64       13.21      2.97 o 
 -16   4   2       39.09       38.09      2.96 o 
 -15   4   2        7.85        7.21      2.63 o 
 -14   4   2      110.40      111.75      3.24 o 
 -13   4   2        0.51        2.10      5.11 o 
 -12   4   2      206.72      211.58      8.51 o 
 -11   4   2        2.56        5.46      3.66 o 
 -10   4   2       61.99       63.80      2.62 o 
  -9   4   2       35.08       32.29      2.59 o 
  -8   4   2       51.56       49.69      2.55 o 
  -7   4   2      131.04      148.70      4.38 o 
  -6   4   2       15.01       13.26      2.39 o 
  -5   4   2       43.46       36.03      2.52 o 
  -4   4   2      288.02      326.88      4.84 o 
  -3   4   2       29.06       26.12      2.27 o 
  -2   4   2       14.56       17.06      2.13 o 
  -1   4   2      249.97      268.23      2.63 o 
   0   4   2      988.89      920.50     15.92 o 
   1   4   2       26.58       28.43      2.33 o 
   2   4   2     1136.65     1124.42     10.42 o 
   3   4   2      174.72      156.34      2.49 o 
   4   4   2       40.72       36.60      2.19 o 
   5   4   2        7.55        9.55      2.35 o 
   6   4   2      402.12      408.24      9.31 o 
   7   4   2       49.37       47.01      4.70 o 
   8   4   2      317.97      278.26      6.77 o 
   9   4   2       35.21       28.72      2.53 o 
  10   4   2      467.61      457.71     18.95 o 
  11   4   2       24.93       28.28      2.78 o 
  12   4   2      116.25       96.23      2.97 o 
  13   4   2      152.07      143.98      2.88 o 
  14   4   2       28.75       31.16      3.36 o 
  15   4   2        2.82        5.46      2.88 o 
  16   4   2       47.31       45.59      2.82 o 
  17   4   2        0.27        3.84      2.69 o 
  18   4   2        2.06        3.85      2.78 o 
  19   4   2        4.19        7.46      7.93 o 
 -18   5   2        0.71        4.05      3.14 o 
 -17   5   2        6.54        8.76      2.75 o 
 -16   5   2        1.26        3.89      6.02 o 
 -15   5   2        2.87        4.90      2.54 o 
 -14   5   2        0.05        2.86      2.51 o 
 -13   5   2        3.68        8.73      2.58 o 
 -12   5   2       48.15       46.06      2.64 o 
 -11   5   2        7.08        7.40      2.61 o 
 -10   5   2       10.29       10.23      2.86 o 
  -9   5   2       43.19       39.05      4.55 o 
  -8   5   2      150.50      154.45      2.94 o 
  -7   5   2       20.58       21.84      2.58 o 
  -6   5   2        1.68        1.20      2.57 o 
  -5   5   2        2.19        4.51      2.10 o 
  -4   5   2        0.57        3.79      2.03 o 
  -3   5   2        0.00        2.59      2.11 o 
  -2   5   2       46.18       48.96      2.21 o 
  -1   5   2       72.70       69.30      2.23 o 
   0   5   2        3.32        6.92      1.94 o 
   1   5   2       78.93       78.72      2.35 o 
   2   5   2       16.43       20.62      2.14 o 
   3   5   2       71.85       63.57      2.25 o 
   4   5   2      665.17      606.65     11.93 o 
   5   5   2       38.77       40.66      2.41 o 
   6   5   2      467.71      443.68     10.63 o 
   7   5   2      228.98      216.75      4.37 o 
   8   5   2       37.90       32.97      3.24 o 
   9   5   2       11.56       11.65      3.70 o 
  10   5   2        0.09        0.43      2.67 o 
  11   5   2       38.09       38.18      3.09 o 
  12   5   2        0.14        3.80      3.82 o 
  13   5   2       38.36       43.72      3.58 o 
  14   5   2       10.18       15.51      2.57 o 
  15   5   2       36.53       38.94      4.83 o 
  16   5   2        5.62        3.98      2.73 o 
  17   5   2        0.09        0.92      2.88 o 
 -16   6   2       24.24       18.91      2.94 o 
 -15   6   2       14.35       17.68      2.87 o 
 -14   6   2        0.00        1.65      2.98 o 
 -13   6   2        3.34        3.97      2.72 o 
 -12   6   2        8.83       10.97      2.72 o 
 -11   6   2        8.64        6.63      2.82 o 
 -10   6   2       18.64       23.60      2.77 o 
  -9   6   2        0.07       -0.60      2.65 o 
  -8   6   2       10.84        8.00      2.55 o 
  -7   6   2       13.35       12.84      2.38 o 
  -6   6   2       15.72       23.75      5.05 o 
  -5   6   2      150.53      145.24      2.67 o 
  -4   6   2       41.37       37.35      2.29 o 
  -3   6   2        0.04        1.05      2.25 o 
  -2   6   2       45.08       42.57      2.25 o 
  -1   6   2      130.23      131.92      2.44 o 
   0   6   2        8.11        6.83      2.14 o 
   1   6   2       88.73       81.72      2.38 o 
   2   6   2      102.38      121.46      3.31 o 
   3   6   2      106.01      100.55      2.60 o 
   4   6   2        0.03        2.44      2.13 o 
   5   6   2        8.24        9.71      2.26 o 
   6   6   2       14.83       21.20      2.56 o 
   7   6   2       68.21       61.26      2.93 o 
   8   6   2        0.07       -0.10      3.05 o 
   9   6   2        7.01       11.40      2.66 o 
  10   6   2        2.18        2.25      2.69 o 
  11   6   2        0.81        0.62      2.69 o 
  12   6   2       10.86       19.66      3.00 o 
  13   6   2        0.30        3.53      2.69 o 
  14   6   2        1.99        3.01      2.77 o 
  15   6   2       28.32       35.11      5.19 o 
 -12   7   2        7.43       11.69      2.98 o 
 -11   7   2        0.00       -0.92      2.79 o 
 -10   7   2       10.16       13.72      3.09 o 
  -9   7   2        1.67        8.93      2.78 o 
  -8   7   2        4.28        7.62      2.57 o 
  -7   7   2        4.05        5.65      2.53 o 
  -6   7   2       23.22       25.03      2.90 o 
  -5   7   2        3.00        1.45      2.35 o 
  -4   7   2        1.17        1.72      2.10 o 
  -3   7   2        3.16        2.55      2.21 o 
  -2   7   2        0.01        3.13      2.29 o 
  -1   7   2       47.51       46.77      2.17 o 
   0   7   2       10.13        8.84      2.20 o 
   1   7   2       92.51       77.49      2.41 o 
   2   7   2       35.47       39.00      2.40 o 
   3   7   2        1.62        3.49      2.12 o 
   4   7   2        4.16        2.23      2.22 o 
   5   7   2        1.69        1.77      2.20 o 
   6   7   2       42.08       44.70      3.10 o 
   7   7   2        2.24        5.04      3.61 o 
   8   7   2        0.42        2.17      2.99 o 
   9   7   2        0.64        4.50      3.08 o 
  10   7   2        0.25       -1.03      3.04 o 
  11   7   2        1.66        3.20      5.19 o 
  12   7   2        1.71        0.76      3.26 o 
  -7   8   2       13.19       15.12      3.83 o 
  -6   8   2        0.45        1.85      2.82 o 
  -5   8   2        6.67        3.77      2.72 o 
  -4   8   2        2.35        3.87      2.34 o 
  -3   8   2        8.55       10.54      2.40 o 
  -2   8   2        6.41        5.97      2.39 o 
  -1   8   2        0.27        2.59      2.39 o 
   0   8   2        0.08        1.85      2.49 o 
   1   8   2        2.86        4.09      2.47 o 
   2   8   2        2.29        0.19      2.60 o 
   3   8   2        7.80        4.94      2.42 o 
   4   8   2       13.06       14.68      2.53 o 
   5   8   2        3.43        5.52      2.95 o 
   6   8   2       24.53       29.47      5.38 o 
 -23   1   3        6.61        7.42      2.95 o 
 -22   1   3       19.46       19.27      2.36 o 
 -21   1   3       46.48       47.27      2.43 o 
 -20   1   3        3.20        4.09      2.20 o 
 -19   1   3        7.72        6.47      2.13 o 
 -18   1   3       47.40       48.63      2.17 o 
 -17   1   3       27.62       27.85      2.28 o 
 -16   1   3       77.13       72.36      3.08 o 
 -15   1   3       34.74       28.28      2.13 o 
 -14   1   3       21.62       21.49      2.18 o 
 -13   1   3       75.39       77.72      2.32 o 
 -12   1   3      134.73      115.71      2.65 o 
 -11   1   3      157.08      170.48      2.88 o 
 -10   1   3        2.63        9.62      2.12 o 
  -9   1   3     2207.52     2245.52     13.61 o 
  -8   1   3      501.79      581.61      7.90 o 
  -7   1   3       97.62       92.11      2.84 o 
  -6   1   3      731.10      688.15      4.56 o 
  -5   1   3        3.07        4.86      2.92 o 
  -4   1   3     9959.53     9530.51    131.77 o 
  -3   1   3     7873.69     7445.20     89.53 o 
  -2   1   3     1680.35     1706.82     13.45 o 
  -1   1   3      163.72      208.35      3.76 o 
   0   1   3     7276.81     7272.94    188.68 o 
   1   1   3     5535.24     5745.84     14.33 o 
   2   1   3      911.37      937.07      6.55 o 
   3   1   3     1094.87     1156.19      6.89 o 
   4   1   3       60.09       58.60      2.87 o 
   5   1   3      915.65      899.48      8.48 o 
   6   1   3       30.15       25.15      2.35 o 
   7   1   3      820.12      864.78     14.55 o 
   8   1   3      201.14      188.44      2.66 o 
   9   1   3      535.62      578.11      8.45 o 
  10   1   3        0.01       -1.87      2.26 o 
  11   1   3        5.60        7.88      2.35 o 
  12   1   3       39.50       37.75      2.58 o 
  13   1   3       66.39       73.31      2.25 o 
  14   1   3        5.96        7.72      2.13 o 
  15   1   3       28.82       29.31      2.58 o 
  16   1   3        1.33        1.03      2.26 o 
  17   1   3       20.76       18.72      2.19 o 
  18   1   3       56.53       55.81      2.40 o 
  19   1   3        7.00       10.36      2.18 o 
  20   1   3       10.67       10.89      2.52 o 
  21   1   3        0.52       -0.34      2.68 o 
 -22   2   3        4.88        7.49      2.55 o 
 -21   2   3       16.17       15.04      2.57 o 
 -20   2   3       16.11       15.59      2.70 o 
 -19   2   3      119.07      119.30      2.71 o 
 -18   2   3       60.68       61.84      2.51 o 
 -17   2   3       20.97       23.60      2.44 o 
 -16   2   3        7.15        9.51      2.28 o 
 -15   2   3      191.25      191.65      2.90 o 
 -14   2   3        1.73        2.99      2.49 o 
 -13   2   3       72.94       75.17      2.56 o 
 -12   2   3      177.47      176.63      3.55 o 
 -11   2   3      428.54      452.04      5.26 o 
 -10   2   3     1811.42     1753.09     15.70 o 
  -9   2   3     2169.20     2195.16     15.42 o 
  -8   2   3     2482.68     2429.34      6.66 o 
  -7   2   3     3104.51     2877.49      7.37 o 
  -6   2   3        0.16        2.47      2.82 o 
  -5   2   3     2110.69     2113.72     46.63 o 
  -4   2   3        0.16       15.13      8.84 o 
  -3   2   3      171.14      204.28      3.17 o 
  -2   2   3      804.01      843.19     17.70 o 
  -1   2   3      362.27      315.63     10.46 o 
   0   2   3      683.40      622.49     12.33 o 
   1   2   3     2439.43     2302.20     25.40 o 
   2   2   3      272.64      265.31      3.79 o 
   3   2   3      455.52      435.78      4.52 o 
   4   2   3     1578.80     1731.82     16.05 o 
   5   2   3      105.34      125.29      2.57 o 
   6   2   3       18.76       16.34      2.24 o 
   7   2   3      506.15      504.60      3.79 o 
   8   2   3      192.17      206.34      3.96 o 
   9   2   3        2.74        7.96      2.39 o 
  10   2   3      375.05      361.14      6.07 o 
  11   2   3       67.92       69.65      2.57 o 
  12   2   3       98.73       87.66      3.06 o 
  13   2   3      454.75      459.69      8.14 o 
  14   2   3        9.52        8.50      2.28 o 
  15   2   3        1.76        2.68      2.31 o 
  16   2   3        3.58        5.59      2.61 o 
  17   2   3        2.19        5.36      2.92 o 
  18   2   3        3.38        8.70      2.43 o 
  19   2   3        0.47       -0.02      2.48 o 
  20   2   3       32.60       34.97      2.95 o 
  21   2   3        0.10       -0.86      2.87 o 
 -21   3   3        8.96       12.47      2.89 o 
 -20   3   3        8.01       12.50      3.03 o 
 -19   3   3       14.35       11.33      2.97 o 
 -18   3   3       34.56       42.32      4.02 o 
 -17   3   3       53.09       53.80      2.78 o 
 -16   3   3       45.02       42.00      2.96 o 
 -15   3   3      307.96      298.73      7.61 o 
 -14   3   3      337.59      340.34      3.32 o 
 -13   3   3      361.02      366.26      3.30 o 
 -12   3   3      263.72      273.40      3.00 o 
 -11   3   3       44.52       41.65      2.38 o 
 -10   3   3       35.40       32.27      3.13 o 
  -9   3   3       32.76       36.84      2.58 o 
  -8   3   3      739.40      728.20     13.23 o 
  -7   3   3      200.60      197.01      3.60 o 
  -6   3   3      660.42      648.40     11.30 o 
  -5   3   3       83.19      109.16      2.59 o 
  -4   3   3      166.07      154.10      4.94 o 
  -3   3   3      147.10      131.50      2.40 o 
  -2   3   3     1531.82     1713.38     21.89 o 
  -1   3   3      229.00      200.57      5.55 o 
   0   3   3       59.36       43.42      2.56 o 
   1   3   3       86.08       88.26      2.38 o 
   2   3   3     1091.72     1120.38     13.09 o 
   3   3   3       38.26       30.72      2.55 o 
   4   3   3       70.80       73.38      2.80 o 
   5   3   3       85.06       79.87      2.70 o 
   6   3   3      116.18      120.88      3.06 o 
   7   3   3       50.49       55.13      2.49 o 
   8   3   3        0.33        5.29      2.46 o 
   9   3   3      137.66      133.13      4.94 o 
  10   3   3      196.33      206.10      5.90 o 
  11   3   3      155.68      145.76      7.58 o 
  12   3   3       89.79       90.99      2.77 o 
  13   3   3      203.73      194.96      8.25 o 
  14   3   3        0.03        3.09      2.79 o 
  15   3   3        1.64        6.74      2.76 o 
  16   3   3       24.93       27.14      2.68 o 
  17   3   3       12.66       12.91      2.65 o 
  18   3   3        2.29        1.44      2.73 o 
  19   3   3        6.49        6.53      2.81 o 
  20   3   3       13.94       21.09      2.97 o 
 -20   4   3        0.26        2.49      2.88 o 
 -19   4   3        4.18        6.76      2.87 o 
 -18   4   3        8.58        9.16      2.76 o 
 -17   4   3        4.81        6.61      3.34 o 
 -16   4   3       16.29       14.15      2.59 o 
 -15   4   3        6.71        9.88      2.61 o 
 -14   4   3       16.55       21.14      3.79 o 
 -13   4   3       45.00       51.29      2.76 o 
 -12   4   3      207.07      213.49      8.04 o 
 -11   4   3      245.70      231.09      9.15 o 
 -10   4   3      479.50      467.80      9.16 o 
  -9   4   3       33.82       32.62      2.41 o 
  -8   4   3       42.15       44.41      2.74 o 
  -7   4   3        1.41        1.89      2.51 o 
  -6   4   3      442.30      440.65      6.07 o 
  -5   4   3      562.16      561.71      3.78 o 
  -4   4   3      337.34      323.26      6.15 o 
  -3   4   3       19.69       21.52      2.16 o 
  -2   4   3      354.95      365.27      6.09 o 
  -1   4   3       39.24       42.10      2.20 o 
   0   4   3        3.79        7.14      2.19 o 
   1   4   3       57.61       64.97      2.30 o 
   2   4   3       86.89       76.40      2.38 o 
   3   4   3      539.00      577.96      8.00 o 
   4   4   3      238.62      244.13      5.13 o 
   5   4   3      111.72      112.54      2.65 o 
   6   4   3       38.54       41.60      2.55 o 
   7   4   3      530.01      536.37     10.95 o 
   8   4   3       88.34       80.90      2.88 o 
   9   4   3      125.05      136.96      2.85 o 
  10   4   3      154.80      154.04      9.97 o 
  11   4   3       52.21       48.51      3.93 o 
  12   4   3      232.36      241.31      8.46 o 
  13   4   3       36.79       30.93      2.56 o 
  14   4   3       35.36       35.30      3.91 o 
  15   4   3        0.04        2.19      2.65 o 
  16   4   3        0.58        2.77      2.89 o 
  17   4   3       12.87       15.47      2.80 o 
  18   4   3       19.77       15.63      3.29 o 
  19   4   3        1.72        5.15      2.90 o 
 -18   5   3        7.18        6.82      3.26 o 
 -17   5   3        7.59       10.76      2.81 o 
 -16   5   3        0.00        3.85      2.69 o 
 -15   5   3        3.12        5.37      2.60 o 
 -14   5   3       38.41       41.15      2.92 o 
 -13   5   3        6.53        5.22      3.04 o 
 -12   5   3       31.13       23.38      5.07 o 
 -11   5   3      313.44      325.55      6.16 o 
 -10   5   3      151.72      161.76      3.03 o 
  -9   5   3        0.11        4.37      2.50 o 
  -8   5   3       39.04       49.08      2.47 o 
  -7   5   3      202.08      192.66      5.17 o 
  -6   5   3        4.76        6.43      2.34 o 
  -5   5   3        1.74        1.95      2.69 o 
  -4   5   3        4.15        4.97      2.16 o 
  -3   5   3        2.76        3.04      2.01 o 
  -2   5   3      146.72      161.60      5.38 o 
  -1   5   3        0.03        4.82      2.04 o 
   0   5   3        1.52        1.56      2.21 o 
   1   5   3        3.35        5.56      1.96 o 
   2   5   3        0.02        1.72      2.20 o 
   3   5   3      168.99      175.74      5.01 o 
   4   5   3       99.59      111.97      2.40 o 
   5   5   3      817.97      827.96     20.83 o 
   6   5   3      410.37      407.71     13.41 o 
   7   5   3       19.69       23.67      4.21 o 
   8   5   3      337.53      344.38      6.10 o 
   9   5   3      133.63      139.47      8.62 o 
  10   5   3      154.53      137.62      3.31 o 
  11   5   3       10.54       12.86      2.76 o 
  12   5   3        4.40       10.14      2.58 o 
  13   5   3       27.72       30.39      2.69 o 
  14   5   3        7.21        7.84      3.24 o 
  15   5   3       28.03       24.69      2.74 o 
  16   5   3       10.90        8.46      2.75 o 
  17   5   3        0.30        2.56      2.89 o 
 -16   6   3        0.26        4.14      2.91 o 
 -15   6   3        0.71        2.48      3.62 o 
 -14   6   3       20.18       26.73      3.99 o 
 -13   6   3       36.60       34.63      3.12 o 
 -12   6   3       12.15       11.26      2.67 o 
 -11   6   3        0.25        4.92      4.71 o 
 -10   6   3      109.21      109.75      3.08 o 
  -9   6   3        0.04        1.59      2.56 o 
  -8   6   3      151.25      131.02      2.99 o 
  -7   6   3        8.05        9.40      2.34 o 
  -6   6   3       10.71        8.31      2.33 o 
  -5   6   3      108.30      121.69      2.70 o 
  -4   6   3       77.67       80.15      2.75 o 
  -3   6   3        3.55        2.88      2.00 o 
  -2   6   3      187.17      196.51      5.13 o 
  -1   6   3       18.02       27.08      2.12 o 
   0   6   3      302.17      292.60      3.41 o 
   1   6   3      141.54      144.27      3.05 o 
   2   6   3      848.80      870.80     16.88 o 
   3   6   3       13.60       15.07      2.23 o 
   4   6   3       29.92       32.88      2.50 o 
   5   6   3       85.20       87.10      2.54 o 
   6   6   3       42.45       37.16      2.40 o 
   7   6   3      121.89      138.03      3.79 o 
   8   6   3        7.47       11.38      2.92 o 
   9   6   3       17.35       17.22      2.73 o 
  10   6   3       76.37       83.61      2.98 o 
  11   6   3       63.84       72.89      4.72 o 
  12   6   3       27.00       25.69      2.83 o 
  13   6   3        0.29        0.85      2.70 o 
  14   6   3       41.24       38.06      3.25 o 
  15   6   3        3.10        7.42      2.91 o 
 -12   7   3        0.00       -1.63      3.00 o 
 -11   7   3        0.00        3.34      2.76 o 
 -10   7   3       20.06       25.00      5.82 o 
  -9   7   3        0.48        4.13      2.74 o 
  -8   7   3       18.32       13.27      2.75 o 
  -7   7   3        0.53        2.87      2.50 o 
  -6   7   3       27.87       22.70      2.68 o 
  -5   7   3       16.33       23.54      2.60 o 
  -4   7   3        6.45        6.23      2.45 o 
  -3   7   3        0.21        0.54      2.22 o 
  -2   7   3       10.36       13.00      2.32 o 
  -1   7   3       64.35       52.34      2.46 o 
   0   7   3       11.32       10.36      2.07 o 
   1   7   3        6.63       10.16      2.22 o 
   2   7   3        2.05        3.85      2.39 o 
   3   7   3       24.39       34.45      2.79 o 
   4   7   3        6.92        8.20      2.51 o 
   5   7   3       84.19       75.37      2.99 o 
   6   7   3        0.41        1.70      2.56 o 
   7   7   3        0.00        1.78      2.95 o 
   8   7   3       11.49       18.28      2.87 o 
   9   7   3       16.02       20.69      4.31 o 
  10   7   3       56.40       42.59      4.54 o 
  11   7   3       20.91       18.19      3.26 o 
  -6   8   3        0.06        2.43      2.91 o 
  -5   8   3        2.60        3.34      2.67 o 
  -4   8   3        0.29        1.37      3.75 o 
  -3   8   3        0.31        1.67      2.62 o 
  -2   8   3        0.47        1.35      2.40 o 
  -1   8   3        7.12        7.20      2.36 o 
   0   8   3        5.67        5.42      2.46 o 
   1   8   3        9.30        8.68      2.42 o 
   2   8   3        1.03       -0.17      2.44 o 
   3   8   3        0.55        3.99      2.70 o 
   4   8   3        5.39        7.47      2.70 o 
   5   8   3       15.67       12.00      2.81 o 
 -23   0   4        6.47        9.78      3.55 o 
 -22   0   4       14.87       15.21      3.57 o 
 -21   0   4        8.31       11.07      3.33 o 
 -20   0   4        2.28        5.97      2.93 o 
 -19   0   4        5.10        3.85      2.82 o 
 -18   0   4        0.47        1.93      2.74 o 
 -17   0   4        7.78        9.57      4.03 o 
 -16   0   4      178.85      188.82     13.12 o 
 -15   0   4        1.99        1.95      2.65 o 
 -14   0   4      243.78      244.58      3.85 o 
 -13   0   4       18.67       15.87      2.68 o 
 -12   0   4       97.75       95.21      3.20 o 
 -11   0   4       13.13        4.22      2.87 o 
 -10   0   4       52.65       48.24      2.89 o 
  -9   0   4       74.59       82.13      3.65 o 
  -8   0   4     2576.44     2519.89     42.20 o 
  -7   0   4       16.08       17.38      3.58 o 
  -6   0   4     1919.44     1886.30     37.41 o 
  -5   0   4      165.04      130.10      5.52 o 
  -4   0   4        0.03        3.18      5.96 o 
   2   0   4    11148.93    12141.45     29.38 o 
   3   0   4     1776.15     1725.50     11.10 o 
   4   0   4       33.96       45.35      3.11 o 
   5   0   4      296.75      309.78      4.15 o 
   6   0   4     1634.53     1602.26     37.47 o 
   7   0   4        2.88        2.90      3.13 o 
   8   0   4     2455.02     2448.55     45.09 o 
   9   0   4      552.11      536.57     30.52 o 
  10   0   4     1284.45     1329.50     36.89 o 
  11   0   4        3.14        0.56      3.07 o 
  12   0   4       10.87        9.27      2.86 o 
  13   0   4      254.15      250.88     11.96 o 
  14   0   4       55.68       52.82      2.86 o 
  15   0   4       27.19       21.76      2.85 o 
  16   0   4       62.14       61.99      3.38 o 
  17   0   4      322.04      319.45     16.82 o 
  18   0   4        2.59        5.35      3.26 o 
  19   0   4       40.43       38.12      3.51 o 
  20   0   4        0.28        2.14      3.08 o 
  21   0   4       11.40        8.61      3.77 o 
 -23   1   4       68.09       58.25      6.90 o 
 -22   1   4        1.02        4.19      2.65 o 
 -21   1   4        3.46        3.86      2.39 o 
 -20   1   4        0.32        1.77      2.21 o 
 -19   1   4       17.26       22.35      2.19 o 
 -18   1   4       90.08       99.11      2.35 o 
 -17   1   4        1.47        1.52      2.00 o 
 -16   1   4       96.23      101.01      2.56 o 
 -15   1   4       40.72       38.35      2.27 o 
 -14   1   4       51.94       49.60      2.26 o 
 -13   1   4       65.39       70.51      4.41 o 
 -12   1   4      718.51      704.97     11.52 o 
 -11   1   4      139.53      122.44      2.82 o 
 -10   1   4     3863.71     3717.15     31.47 o 
  -9   1   4      271.36      260.58      3.25 o 
  -8   1   4     1078.53     1043.18     13.34 o 
  -7   1   4        6.54       11.81      4.64 o 
  -6   1   4      328.68      326.21      3.94 o 
  -5   1   4      495.50      545.23      4.86 o 
  -4   1   4      798.64      854.88      6.72 o 
  -3   1   4      787.83      723.68      5.58 o 
  -2   1   4      413.73      412.21      6.94 o 
  -1   1   4    16130.83    16346.56    757.17 o 
   0   1   4     7286.26     8179.07     22.69 o 
   1   1   4     4232.30     4517.15     46.80 o 
   2   1   4     8477.54     8783.87     47.70 o 
   3   1   4        6.56       16.40      2.84 o 
   4   1   4     2208.55     2334.47      7.05 o 
   5   1   4     1439.17     1457.94     10.03 o 
   6   1   4     1482.65     1585.62     16.79 o 
   7   1   4     1207.33     1170.07     12.37 o 
   8   1   4     1271.50     1360.16     17.07 o 
   9   1   4       10.38       13.54      2.29 o 
  10   1   4      509.61      529.59      9.28 o 
  11   1   4       84.83       90.95      2.17 o 
  12   1   4      350.65      340.84      7.56 o 
  13   1   4       33.73       37.52      2.08 o 
  14   1   4        0.20        2.84      2.23 o 
  15   1   4       92.36       89.63      2.39 o 
  16   1   4       58.00       56.77      2.29 o 
  17   1   4        0.03        1.37      2.40 o 
  18   1   4       21.34       24.34      2.40 o 
  19   1   4        8.59       10.47      2.48 o 
  20   1   4       29.56       26.14      2.61 o 
  21   1   4       26.78       27.73      2.72 o 
 -22   2   4       37.14       34.19      3.05 o 
 -21   2   4       12.67       13.99      2.58 o 
 -20   2   4       11.06       10.58      2.48 o 
 -19   2   4        2.92        4.32      2.37 o 
 -18   2   4        9.05       13.16      2.82 o 
 -17   2   4      101.89       94.34      2.92 o 
 -16   2   4      242.55      207.36      3.20 o 
 -15   2   4      230.71      233.18      5.85 o 
 -14   2   4       91.49       98.36      2.74 o 
 -13   2   4      314.43      306.89      4.70 o 
 -12   2   4       12.95       13.17      2.66 o 
 -11   2   4        1.77        3.35      2.46 o 
 -10   2   4       92.59      101.60      2.69 o 
  -9   2   4        5.80        4.23      2.38 o 
  -8   2   4      292.94      253.43      6.15 o 
  -7   2   4     3486.07     3499.87     36.48 o 
  -6   2   4      677.13      716.23     17.24 o 
  -5   2   4      802.51      820.95      8.44 o 
  -4   2   4     1088.60     1138.15     27.22 o 
  -3   2   4       88.43       64.11      2.79 o 
  -2   2   4        5.44        4.07      2.60 o 
  -1   2   4      692.97      704.99      8.54 o 
   0   2   4     5479.73     5561.48    120.68 o 
   1   2   4      103.14      104.03      2.72 o 
   2   2   4     3696.03     3801.23     48.15 o 
   3   2   4     1629.08     1583.75     18.38 o 
   4   2   4        4.71        3.88      2.45 o 
   5   2   4     2420.06     2699.46     35.53 o 
   6   2   4       61.49       58.76      2.32 o 
   7   2   4       68.79       62.93      2.37 o 
   8   2   4     1165.51     1134.68     20.44 o 
   9   2   4      108.55      107.33      2.64 o 
  10   2   4        7.22        9.63      3.34 o 
  11   2   4      617.66      600.95     14.68 o 
  12   2   4        0.01        2.50      2.29 o 
  13   2   4        2.94        4.71      2.24 o 
  14   2   4       57.58       55.65      3.63 o 
  15   2   4        1.03       -0.77      2.21 o 
  16   2   4       41.70       37.93      2.66 o 
  17   2   4       94.23       98.81      3.78 o 
  18   2   4       18.86       23.32      2.58 o 
  19   2   4        0.89        3.90      2.71 o 
  20   2   4       18.59       18.69      3.37 o 
  21   2   4       33.79       30.33      3.83 o 
 -21   3   4        0.07        5.75      2.99 o 
 -20   3   4        4.82        5.09      6.70 o 
 -19   3   4        8.74        9.97      2.58 o 
 -18   3   4       34.67       38.33      2.61 o 
 -17   3   4       41.47       42.46      4.31 o 
 -16   3   4       10.95        5.99      2.93 o 
 -15   3   4       47.38       59.61      2.61 o 
 -14   3   4       12.80       17.40      2.72 o 
 -13   3   4      962.10      947.90      8.94 o 
 -12   3   4       69.01       71.18      2.60 o 
 -11   3   4      288.95      283.91      3.50 o 
 -10   3   4       54.80       55.34      2.31 o 
  -9   3   4      274.29      298.51      3.17 o 
  -8   3   4       12.00       15.01      2.42 o 
  -7   3   4       45.51       43.67      2.47 o 
  -6   3   4      475.31      510.69     10.28 o 
  -5   3   4      782.28      732.36     15.61 o 
  -4   3   4        1.82        2.09      2.21 o 
  -3   3   4       49.26       73.31      2.50 o 
  -2   3   4      473.42      484.54      9.62 o 
  -1   3   4       24.96       15.42      2.18 o 
   0   3   4        0.80        2.26      2.13 o 
   1   3   4       95.79      120.24      3.07 o 
   2   3   4      369.41      419.36      5.54 o 
   3   3   4      199.07      169.74      2.64 o 
   4   3   4      699.43      653.74      9.73 o 
   5   3   4       40.50       32.13      2.31 o 
   6   3   4      436.99      437.12      8.76 o 
   7   3   4      466.35      439.91      8.69 o 
   8   3   4        3.22        7.94      2.14 o 
   9   3   4       25.22       25.85      2.31 o 
  10   3   4        1.99        0.85      2.26 o 
  11   3   4      339.33      328.75     14.39 o 
  12   3   4      106.34      112.71      4.54 o 
  13   3   4      148.89      151.09      8.53 o 
  14   3   4        0.15       -0.47      2.80 o 
  15   3   4        5.48       12.44      2.87 o 
  16   3   4       71.25       76.89      3.12 o 
  17   3   4        0.93        0.61      2.86 o 
  18   3   4       30.47       26.97      3.12 o 
  19   3   4       11.47        7.00      3.13 o 
  20   3   4        7.10       12.86      6.26 o 
 -20   4   4        7.80       12.11      2.95 o 
 -19   4   4       13.09       16.00      2.81 o 
 -18   4   4        0.10        0.98      2.77 o 
 -17   4   4       20.01       21.35      2.73 o 
 -16   4   4      116.01      100.39      2.98 o 
 -15   4   4        0.69        4.42      8.23 o 
 -14   4   4       69.36       74.34      3.05 o 
 -13   4   4       51.03       50.09      2.65 o 
 -12   4   4      283.11      272.10      3.24 o 
 -11   4   4       53.89       52.57      2.79 o 
 -10   4   4       55.44       57.45      2.33 o 
  -9   4   4       77.84       73.07      2.52 o 
  -8   4   4       95.28       96.46      2.63 o 
  -7   4   4        2.16        7.29      2.33 o 
  -6   4   4       28.67       34.33      7.17 o 
  -5   4   4       19.23       19.14      2.65 o 
  -4   4   4       30.15       33.39      2.52 o 
  -3   4   4       34.56       32.42      2.16 o 
  -2   4   4        0.01        1.38      1.97 o 
  -1   4   4       10.71        9.72      1.87 o 
   0   4   4      114.83       98.05      2.35 o 
   1   4   4      153.41      153.20      3.04 o 
   2   4   4      164.99      151.90      2.55 o 
   3   4   4       85.81       86.68      2.66 o 
   4   4   4       38.39       40.30      2.57 o 
   5   4   4        2.85        2.79      2.21 o 
   6   4   4       20.39       19.25      2.30 o 
   7   4   4       17.13       14.20      2.22 o 
   8   4   4       45.91       36.86      4.01 o 
   9   4   4        0.19        3.64      2.62 o 
  10   4   4       35.92       38.38      2.76 o 
  11   4   4       19.34       20.25      2.66 o 
  12   4   4        3.22        7.31      2.68 o 
  13   4   4       32.60       34.63      2.65 o 
  14   4   4       35.40       30.69      2.65 o 
  15   4   4        3.85        7.13      2.72 o 
  16   4   4       17.22       14.25      4.21 o 
  17   4   4       63.33       57.18      3.26 o 
  18   4   4       14.14        7.64      2.92 o 
 -18   5   4        4.90        4.77      3.66 o 
 -17   5   4        7.44       10.40      2.94 o 
 -16   5   4        9.36        7.53      2.75 o 
 -15   5   4        2.78        5.43      2.83 o 
 -14   5   4        0.05       -1.39      2.59 o 
 -13   5   4       28.07       21.31      3.01 o 
 -12   5   4      110.07      111.30      4.49 o 
 -11   5   4        7.99       11.43      2.60 o 
 -10   5   4      214.39      210.23      2.84 o 
  -9   5   4        1.96        4.10      2.46 o 
  -8   5   4      140.52      135.25      3.58 o 
  -7   5   4        1.47        0.91      2.31 o 
  -6   5   4        2.88        2.98      2.47 o 
  -5   5   4        6.83        6.22      2.22 o 
  -4   5   4        8.38        9.78      2.14 o 
  -3   5   4       61.33       52.64      2.12 o 
  -2   5   4        0.39        0.06      2.00 o 
  -1   5   4      301.86      316.53      8.40 o 
   0   5   4        0.17        0.17      2.09 o 
   1   5   4      111.24      101.98      2.23 o 
   2   5   4        9.58        7.80      2.08 o 
   3   5   4       26.26       28.22      2.06 o 
   4   5   4       14.09       24.20      2.66 o 
   5   5   4       35.20       36.99      2.46 o 
   6   5   4       20.60       28.25      2.45 o 
   7   5   4       43.27       44.67      2.64 o 
   8   5   4       71.04       68.48      2.99 o 
   9   5   4       45.23       44.29      3.59 o 
  10   5   4       13.07       14.05      3.59 o 
  11   5   4       10.11       10.87      2.94 o 
  12   5   4       26.84       20.05      2.59 o 
  13   5   4        9.81       10.13      2.62 o 
  14   5   4        2.82        2.52      2.74 o 
  15   5   4       11.38        9.43      2.77 o 
  16   5   4       11.91       13.60      3.16 o 
  17   5   4        0.34        2.65      3.05 o 
 -16   6   4        5.72        8.36      3.15 o 
 -15   6   4        5.48        8.62      3.49 o 
 -14   6   4       10.75        8.65      3.02 o 
 -13   6   4        1.83        6.43      7.36 o 
 -12   6   4       15.76       16.45      3.62 o 
 -11   6   4        6.95        7.23      3.82 o 
 -10   6   4       12.56       12.27      3.05 o 
  -9   6   4       35.35       38.98      2.79 o 
  -8   6   4       37.86       48.94      2.72 o 
  -7   6   4        0.43        2.99      2.37 o 
  -6   6   4       11.56       11.40      2.44 o 
  -5   6   4        0.65        3.12      2.40 o 
  -4   6   4        0.94        0.79      2.15 o 
  -3   6   4       56.45       65.11      2.42 o 
  -2   6   4       15.26       14.31      2.03 o 
  -1   6   4        4.71        5.05      2.06 o 
   0   6   4        0.01       -0.37      2.10 o 
   1   6   4       98.35      106.71      2.88 o 
   2   6   4       69.01       64.35      2.28 o 
   3   6   4       19.18       20.93      2.16 o 
   4   6   4       79.63       72.70      2.50 o 
   5   6   4        0.24        4.04      2.49 o 
   6   6   4        0.85        0.66      2.65 o 
   7   6   4        0.09        1.70      2.69 o 
   8   6   4        7.81        5.45      4.19 o 
   9   6   4       47.16       44.21      3.08 o 
  10   6   4        8.75       11.52      4.11 o 
  11   6   4       22.64       21.47      3.36 o 
  12   6   4        0.01        2.68      2.77 o 
  13   6   4        0.29        4.61      2.84 o 
  14   6   4       16.94       17.55      4.07 o 
 -12   7   4        0.53        1.02      3.23 o 
 -11   7   4        5.91        3.85      2.89 o 
 -10   7   4       14.64       13.42      2.95 o 
  -9   7   4        0.32       -0.15      2.66 o 
  -8   7   4        1.03        3.80      2.95 o 
  -7   7   4       17.81       24.41      2.76 o 
  -6   7   4        1.18        5.43      2.65 o 
  -5   7   4       23.49       24.66      2.61 o 
  -4   7   4       51.30       47.06      2.80 o 
  -3   7   4        0.42        2.27      2.23 o 
  -2   7   4      153.48      141.41      3.58 o 
  -1   7   4        0.18       -0.04      2.29 o 
   0   7   4        2.37        2.40      1.99 o 
   1   7   4       91.33       96.48      2.80 o 
   2   7   4        3.51        5.07      2.20 o 
   3   7   4        5.05        7.53      2.52 o 
   4   7   4       13.97       17.10      2.50 o 
   5   7   4        7.83        9.73      2.65 o 
   6   7   4       24.90       18.32      2.60 o 
   7   7   4        5.92        7.81      3.06 o 
   8   7   4        0.08        4.30      2.84 o 
   9   7   4        0.05        3.59      2.74 o 
  10   7   4       24.96       23.46      3.24 o 
  -6   8   4        8.35       10.21      3.51 o 
  -5   8   4       21.01       19.49      2.67 o 
  -4   8   4        1.56        3.24      2.75 o 
  -3   8   4        7.06        8.95      2.42 o 
  -2   8   4        0.10        1.27      2.42 o 
  -1   8   4       15.24       14.00      2.57 o 
   0   8   4        1.68        4.37      2.21 o 
   1   8   4       11.24       12.21      2.50 o 
   2   8   4        4.39        8.07      2.34 o 
   3   8   4        3.66        3.76      2.86 o 
   4   8   4        0.28        1.53      3.44 o 
 -23   1   5       16.45       10.68      2.77 o 
 -22   1   5       24.78       28.41      2.76 o 
 -21   1   5        9.06       13.69      2.73 o 
 -20   1   5        4.30        6.70      2.51 o 
 -19   1   5        0.01        1.36      2.43 o 
 -18   1   5        7.49       10.25      2.28 o 
 -17   1   5        0.02        0.97      2.64 o 
 -16   1   5       55.33       49.42      2.75 o 
 -15   1   5        1.24        1.71      2.25 o 
 -14   1   5       65.31       66.19      2.49 o 
 -13   1   5      106.73       92.58      2.62 o 
 -12   1   5        7.93       12.92      2.50 o 
 -11   1   5      113.01      101.89      2.65 o 
 -10   1   5      305.71      324.48      3.80 o 
  -9   1   5      362.84      348.23      5.02 o 
  -8   1   5       65.06       75.27      2.63 o 
  -7   1   5        3.34        2.60      2.47 o 
  -6   1   5      231.73      216.54      2.87 o 
  -5   1   5       33.28       38.34      2.93 o 
  -4   1   5      704.22      660.72      8.04 o 
  -3   1   5     1122.31     1096.97      8.39 o 
  -2   1   5      347.72      342.69      6.04 o 
  -1   1   5     1930.31     1993.74    103.38 o 
   0   1   5       83.50       92.10      4.55 o 
   1   1   5       40.18       44.25      4.89 o 
   2   1   5      174.78      197.47      3.43 o 
   3   1   5     1172.95     1264.44     32.18 o 
   4   1   5      420.28      445.40      3.49 o 
   5   1   5      479.56      509.78     10.27 o 
   6   1   5      104.65       99.77      3.14 o 
   7   1   5       13.26       21.95      2.45 o 
   8   1   5      819.38      860.78     13.42 o 
   9   1   5        8.88        9.46      2.34 o 
  10   1   5      127.85      128.93      2.64 o 
  11   1   5       69.67       72.97      2.54 o 
  12   1   5       20.46       21.93      2.24 o 
  13   1   5        0.93        4.90      2.34 o 
  14   1   5       30.31       31.24      2.49 o 
  15   1   5      183.37      186.03      5.83 o 
  16   1   5       96.68       99.80      5.48 o 
  17   1   5      128.29      131.33      2.87 o 
  18   1   5       61.01       54.90      2.51 o 
  19   1   5        0.21        1.54      2.46 o 
  20   1   5       21.88       20.99      2.74 o 
  21   1   5        0.32        2.06      2.67 o 
 -22   2   5        2.58        4.40      2.82 o 
 -21   2   5       19.96       21.76      3.07 o 
 -20   2   5        0.45       -0.67      2.66 o 
 -19   2   5       48.86       55.39      2.43 o 
 -18   2   5       70.36       74.44      2.60 o 
 -17   2   5       22.34       25.79      3.16 o 
 -16   2   5        5.66        9.22      2.29 o 
 -15   2   5      222.74      234.36      5.71 o 
 -14   2   5       81.17       79.35      2.90 o 
 -13   2   5      217.37      226.27      3.87 o 
 -12   2   5      294.49      292.01      4.28 o 
 -11   2   5      339.13      343.13      4.22 o 
 -10   2   5       17.79       22.14      2.56 o 
  -9   2   5      103.96       82.95      2.54 o 
  -8   2   5      548.66      466.66      7.19 o 
  -7   2   5     2156.84     2286.25     43.03 o 
  -6   2   5      147.92      154.46      6.13 o 
  -5   2   5        1.22        4.84      2.98 o 
  -4   2   5      314.59      339.17      7.23 o 
  -3   2   5        2.97        2.04      2.45 o 
  -2   2   5        0.52        3.05      3.42 o 
  -1   2   5      354.07      404.50      4.31 o 
   0   2   5       60.12       69.88      4.07 o 
   1   2   5      343.97      355.06      8.51 o 
   2   2   5      248.67      270.75      8.80 o 
   3   2   5       48.34       65.52      2.39 o 
   4   2   5     2130.35     2307.07     20.48 o 
   5   2   5       90.19       92.52      2.83 o 
   6   2   5      737.67      822.94     10.63 o 
   7   2   5       66.01       66.32      2.33 o 
   8   2   5      600.57      641.14      3.89 o 
   9   2   5      103.11       98.64      2.53 o 
  10   2   5       18.83       17.45      2.40 o 
  11   2   5       37.31       40.19      2.30 o 
  12   2   5      318.63      324.25      6.09 o 
  13   2   5        0.78        0.21      2.38 o 
  14   2   5       26.88       24.22      2.48 o 
  15   2   5       27.44       32.16      2.61 o 
  16   2   5        1.76        4.48      2.32 o 
  17   2   5        0.11       -0.92      3.13 o 
  18   2   5       91.50       90.87      4.46 o 
  19   2   5        7.34        7.05      3.05 o 
  20   2   5       21.33       20.76      3.01 o 
 -21   3   5        7.32        9.28      2.65 o 
 -20   3   5        0.24       -1.18      2.59 o 
 -19   3   5       13.73       18.61      2.56 o 
 -18   3   5        0.04       -0.21      2.70 o 
 -17   3   5        1.70        0.41      2.44 o 
 -16   3   5       94.35       90.89      2.82 o 
 -15   3   5      111.17      122.13      3.65 o 
 -14   3   5       15.42       10.82      2.64 o 
 -13   3   5        9.99        9.32      2.38 o 
 -12   3   5     1095.36     1021.83     16.79 o 
 -11   3   5      204.68      205.27      3.67 o 
 -10   3   5      368.60      357.61      3.00 o 
  -9   3   5        8.90        7.11      2.11 o 
  -8   3   5        6.62        6.46      2.37 o 
  -7   3   5      155.80      153.40      2.67 o 
  -6   3   5      418.77      372.02      5.05 o 
  -5   3   5       52.07       56.50      2.36 o 
  -4   3   5       12.51       19.44      2.41 o 
  -3   3   5      866.60      813.38     18.45 o 
  -2   3   5      915.19      944.02     16.77 o 
  -1   3   5       47.02       63.40      2.21 o 
   0   3   5      356.81      347.81      7.18 o 
   1   3   5      483.68      479.30      6.91 o 
   2   3   5        0.96        6.07      2.18 o 
   3   3   5      266.04      251.10      3.63 o 
   4   3   5        0.86        6.06      2.18 o 
   5   3   5      165.41      152.46      3.15 o 
   6   3   5       16.04       14.16      2.25 o 
   7   3   5       15.02       12.15      2.10 o 
   8   3   5       42.19       39.33      2.23 o 
   9   3   5      826.22      826.01     17.20 o 
  10   3   5      119.56      107.97      2.49 o 
  11   3   5       68.61       77.79      2.44 o 
  12   3   5      171.28      165.07      4.57 o 
  13   3   5        5.40        9.58      2.51 o 
  14   3   5       33.71       36.39      2.69 o 
  15   3   5        4.52        2.17      2.88 o 
  16   3   5       12.59       12.91      4.76 o 
  17   3   5       23.70       23.60      4.09 o 
  18   3   5        3.09        2.54      4.54 o 
  19   3   5        0.03       -3.77      3.10 o 
 -20   4   5        0.09        3.09      2.96 o 
 -19   4   5        4.02        3.57      2.77 o 
 -18   4   5       59.19       47.26      3.24 o 
 -17   4   5       35.30       37.86      2.81 o 
 -16   4   5      174.74      182.29      8.26 o 
 -15   4   5       67.08       64.62      3.40 o 
 -14   4   5      197.32      207.67      4.91 o 
 -13   4   5        0.05        3.14      2.25 o 
 -12   4   5      185.98      172.59      5.33 o 
 -11   4   5        7.76        3.86      2.17 o 
 -10   4   5        4.06        5.89      2.19 o 
  -9   4   5      264.61      266.84      5.35 o 
  -8   4   5      233.68      228.61      2.87 o 
  -7   4   5       67.67       58.32      2.38 o 
  -6   4   5      111.25      105.58      2.77 o 
  -5   4   5      142.83      127.87      4.69 o 
  -4   4   5       11.00        5.37      2.29 o 
  -3   4   5       13.92       14.19      2.22 o 
  -2   4   5       12.50        8.47      1.99 o 
  -1   4   5      361.79      354.42      5.12 o 
   0   4   5       52.62       54.74      2.11 o 
   1   4   5      684.23      732.58     11.92 o 
   2   4   5      490.99      506.74     16.21 o 
   3   4   5      117.69      124.21      2.81 o 
   4   4   5      114.73      118.78      4.23 o 
   5   4   5       32.73       29.02      2.35 o 
   6   4   5       39.88       37.24      2.33 o 
   7   4   5      226.43      235.35      6.69 o 
   8   4   5      135.58      123.19      2.72 o 
   9   4   5        2.75        3.43      2.40 o 
  10   4   5       28.95       21.23      4.35 o 
  11   4   5       96.02       94.90      3.30 o 
  12   4   5       19.38       26.68      2.58 o 
  13   4   5        0.09        3.79      2.91 o 
  14   4   5       49.80       54.49      3.08 o 
  15   4   5      105.41      101.93     10.61 o 
  16   4   5        6.56        7.20      3.03 o 
  17   4   5        0.15        2.54      2.84 o 
  18   4   5        4.60        0.63      2.92 o 
 -18   5   5        2.97        4.93      3.12 o 
 -17   5   5       10.27        9.64      2.80 o 
 -16   5   5        0.78       -2.16      2.70 o 
 -15   5   5       21.49       24.26      2.69 o 
 -14   5   5       22.25       21.38      5.38 o 
 -13   5   5       18.16       10.97      2.57 o 
 -12   5   5       11.25        6.42      2.65 o 
 -11   5   5       92.82       91.66      2.70 o 
 -10   5   5      157.94      164.58      3.30 o 
  -9   5   5       76.31       60.80      2.49 o 
  -8   5   5        2.43        5.90      2.35 o 
  -7   5   5       48.64       40.25      2.39 o 
  -6   5   5       64.32       71.81      2.56 o 
  -5   5   5        0.01        1.65      2.37 o 
  -4   5   5       70.66       73.66      3.85 o 
  -3   5   5      943.30      921.57     23.99 o 
  -2   5   5       20.72       14.95      1.98 o 
  -1   5   5        6.89        8.53      2.13 o 
   0   5   5      814.02      827.34     16.33 o 
   1   5   5       24.20       22.72      2.05 o 
   2   5   5      165.47      171.83      3.76 o 
   3   5   5      120.18      123.55      2.66 o 
   4   5   5       34.13       30.40      2.38 o 
   5   5   5      672.50      676.50     14.23 o 
   6   5   5        0.14        2.72      2.42 o 
   7   5   5      231.46      243.76      9.57 o 
   8   5   5        8.42        6.51      2.78 o 
   9   5   5       26.81       30.25      2.61 o 
  10   5   5       11.64        8.72      2.57 o 
  11   5   5       12.56       11.47      2.54 o 
  12   5   5       56.64       68.94      4.26 o 
  13   5   5        8.33       10.05      2.73 o 
  14   5   5        2.99        5.39      4.71 o 
  15   5   5       32.46       36.88      5.12 o 
  16   5   5       23.30       23.35      3.28 o 
 -16   6   5        3.62        4.84      2.85 o 
 -15   6   5        2.71        3.81      2.93 o 
 -14   6   5        4.26        4.75      2.80 o 
 -13   6   5        1.40        1.53      2.98 o 
 -12   6   5        4.19       -0.91      2.81 o 
 -11   6   5        1.05        1.10      2.69 o 
 -10   6   5        0.23        1.19      2.84 o 
  -9   6   5        4.37        4.87      2.44 o 
  -8   6   5       57.64       54.00      2.61 o 
  -7   6   5        4.46        7.65      2.40 o 
  -6   6   5       49.67       47.29      2.64 o 
  -5   6   5       36.23       30.62      2.39 o 
  -4   6   5      136.36      118.86      3.77 o 
  -3   6   5      342.53      338.60      7.85 o 
  -2   6   5       24.91       28.13      2.05 o 
  -1   6   5       94.73       95.08      2.07 o 
   0   6   5      244.19      227.42      4.59 o 
   1   6   5       75.41       79.53      2.34 o 
   2   6   5        5.21        8.06      2.53 o 
   3   6   5      371.46      383.62      4.46 o 
   4   6   5       29.08       33.54      2.47 o 
   5   6   5       28.12       22.11      2.70 o 
   6   6   5        1.24        4.97      2.74 o 
   7   6   5        1.26        1.06      3.56 o 
   8   6   5       83.07       80.16      3.14 o 
   9   6   5       52.59       58.13      2.81 o 
  10   6   5       11.15       12.57      2.76 o 
  11   6   5       20.12       16.97      3.96 o 
  12   6   5       13.20       20.31      3.16 o 
  13   6   5       22.09       19.43      4.91 o 
 -12   7   5        3.95        4.80      2.97 o 
 -11   7   5        8.64       14.98      2.92 o 
 -10   7   5        0.30        6.57      2.99 o 
  -9   7   5        1.03        4.89      2.56 o 
  -8   7   5        3.55        4.44      2.66 o 
  -7   7   5        1.27        3.18      2.51 o 
  -6   7   5        6.70        9.72      2.42 o 
  -5   7   5        0.72        1.57      2.89 o 
  -4   7   5       14.75        9.60      2.55 o 
  -3   7   5      100.82       97.82      2.82 o 
  -2   7   5       36.73       44.55      2.24 o 
  -1   7   5       31.47       34.67      2.29 o 
   0   7   5      188.21      166.54      5.46 o 
   1   7   5        0.07        0.71      2.10 o 
   2   7   5       31.94       38.19      2.58 o 
   3   7   5       19.21       19.79      2.59 o 
   4   7   5        1.51        3.51      2.45 o 
   5   7   5       28.60       29.26      2.94 o 
   6   7   5       23.48       35.27      2.64 o 
   7   7   5        5.40        5.65      2.84 o 
   8   7   5        7.21       11.34      3.49 o 
   9   7   5        1.17       -0.15      3.16 o 
  10   7   5        0.72        2.51      2.99 o 
  -5   8   5        0.18        4.46      5.24 o 
  -4   8   5        4.98        3.16      2.76 o 
  -3   8   5        2.98        2.30      2.58 o 
  -2   8   5        4.70        8.84      2.43 o 
  -1   8   5        0.04        3.49      2.44 o 
   0   8   5        6.31        6.60      2.41 o 
   1   8   5        8.23        6.51      2.31 o 
   2   8   5        1.81        3.63      2.82 o 
 -23   0   6        5.37        6.34      5.33 o 
 -22   0   6        0.05        1.57      3.44 o 
 -21   0   6        1.08        2.28      3.31 o 
 -20   0   6        3.19        2.17      2.97 o 
 -19   0   6        0.37        0.62      3.18 o 
 -18   0   6        0.42        1.06      4.22 o 
 -17   0   6       25.43       30.60      3.00 o 
 -16   0   6       75.86       68.45      8.91 o 
 -15   0   6     1077.19      969.23     27.76 o 
 -14   0   6      236.91      240.67      6.94 o 
 -13   0   6       40.34       52.33      2.92 o 
 -12   0   6      576.98      527.27      8.20 o 
 -11   0   6      101.03      104.80      3.32 o 
 -10   0   6       43.54       28.67      3.99 o 
  -9   0   6       21.33       38.89      5.04 o 
  -8   0   6     2170.14     2227.90     10.91 o 
  -7   0   6     1812.43     1704.83     10.07 o 
  -6   0   6     3973.45     3563.56     13.05 o 
  -5   0   6      177.91      239.91      6.03 o 
   2   0   6     1825.94     1788.79      9.89 o 
   3   0   6     1931.79     2055.98     10.95 o 
   4   0   6      357.65      402.26      5.59 o 
   5   0   6      194.15      179.04      4.55 o 
   6   0   6      377.79      331.61      5.83 o 
   7   0   6       42.87       66.89      4.44 o 
   8   0   6      308.90      323.38      7.10 o 
   9   0   6      441.16      417.46      6.81 o 
  10   0   6       11.72       14.92      2.65 o 
  11   0   6        9.09       13.58      2.71 o 
  12   0   6      679.93      705.56     21.37 o 
  13   0   6      361.83      386.07     17.96 o 
  14   0   6      611.77      611.22     21.56 o 
  15   0   6       81.66       79.07      3.42 o 
  16   0   6      152.96      148.52      3.76 o 
  17   0   6        0.72        4.05      2.77 o 
  18   0   6       28.26       23.54      3.42 o 
  19   0   6       24.29       24.86      3.84 o 
  20   0   6        0.98        4.03      3.70 o 
 -23   1   6       14.32       14.07      2.65 o 
 -22   1   6        6.59        8.45      2.68 o 
 -21   1   6       13.38       19.35      2.42 o 
 -20   1   6        1.60        2.23      2.76 o 
 -19   1   6        0.21        1.57      2.44 o 
 -18   1   6       19.40       20.30      2.38 o 
 -17   1   6      157.35      158.29      2.79 o 
 -16   1   6      244.83      241.50      3.30 o 
 -15   1   6        4.30        3.14      2.40 o 
 -14   1   6      158.97      156.36      2.84 o 
 -13   1   6      358.26      341.69      4.14 o 
 -12   1   6      114.93      110.46      2.62 o 
 -11   1   6       23.98       19.66      2.29 o 
 -10   1   6      612.00      586.00      6.79 o 
  -9   1   6       37.33       45.43      2.59 o 
  -8   1   6      661.08      624.86      3.69 o 
  -7   1   6      400.39      353.40      3.12 o 
  -6   1   6      257.34      230.59      4.54 o 
  -5   1   6     1354.59     1353.74      8.77 o 
  -4   1   6      689.63      660.11      6.42 o 
  -3   1   6       92.21       76.25      4.19 o 
  -2   1   6     2092.32     2041.47     10.47 o 
   0   1   6     1599.94     1662.88      9.28 o 
   1   1   6        6.94        1.39      4.51 o 
   2   1   6      991.62     1188.03      7.80 o 
   3   1   6      562.50      661.54      6.26 o 
   4   1   6       42.02       31.49      2.44 o 
   5   1   6       86.02       80.67      2.25 o 
   6   1   6      476.54      470.85      3.22 o 
   7   1   6     1529.57     1496.56     22.72 o 
   8   1   6      134.49      143.24      3.31 o 
   9   1   6      139.23      138.66      3.14 o 
  10   1   6      500.78      487.14      5.37 o 
  11   1   6       76.94       75.96      2.51 o 
  12   1   6       92.34       89.96      2.88 o 
  13   1   6      382.49      384.85     12.57 o 
  14   1   6       41.05       39.44      2.52 o 
  15   1   6      270.01      269.08      8.47 o 
  16   1   6      195.47      216.82      6.90 o 
  17   1   6       27.67       22.92      2.80 o 
  18   1   6        0.38        2.85      2.75 o 
  19   1   6       10.43       13.65      2.61 o 
  20   1   6        0.46        1.73      2.52 o 
 -22   2   6        7.63        6.99      2.77 o 
 -21   2   6        1.38        3.89      2.53 o 
 -20   2   6       93.54      102.54      2.74 o 
 -19   2   6       17.48       18.48      2.74 o 
 -18   2   6       43.64       45.60      3.02 o 
 -17   2   6        0.01        1.62      2.31 o 
 -16   2   6        3.07        6.26      3.05 o 
 -15   2   6       13.40       16.48      2.32 o 
 -14   2   6      475.14      477.28      5.38 o 
 -13   2   6      234.27      215.35      2.82 o 
 -12   2   6      195.98      195.18      4.58 o 
 -11   2   6      230.80      248.90      2.94 o 
 -10   2   6       83.96       83.87      2.59 o 
  -9   2   6      150.13      147.75      3.29 o 
  -8   2   6      119.04      104.35      2.96 o 
  -7   2   6      739.87      722.00      4.35 o 
  -6   2   6      302.90      253.96      3.55 o 
  -5   2   6      774.94      734.45      5.81 o 
  -4   2   6        4.67        5.25      2.40 o 
  -3   2   6     1127.89     1145.85     33.20 o 
  -2   2   6       67.92       61.49      3.18 o 
  -1   2   6      312.79      289.56      3.90 o 
   0   2   6       83.20       82.06      3.15 o 
   1   2   6     1709.42     1675.90     49.73 o 
   2   2   6     6884.57     6907.42    232.67 o 
   3   2   6      133.25      185.36      3.04 o 
   4   2   6        2.07        1.48      2.29 o 
   5   2   6        4.09       11.63      2.35 o 
   6   2   6       97.02      123.92      2.47 o 
   7   2   6      132.87      147.25      2.68 o 
   8   2   6        1.32        1.30      2.10 o 
   9   2   6      259.46      246.39      2.89 o 
  10   2   6      333.55      320.59     17.89 o 
  11   2   6      148.54      143.91      3.23 o 
  12   2   6       59.58       64.10      2.42 o 
  13   2   6      192.48      182.44      2.72 o 
  14   2   6       68.99       65.47      2.61 o 
  15   2   6        3.61        3.97      2.33 o 
  16   2   6       15.16       16.56      2.52 o 
  17   2   6       45.25       54.07      2.62 o 
  18   2   6       79.40       64.67      3.16 o 
  19   2   6       70.30       65.24      3.13 o 
  20   2   6        3.06        2.17      4.30 o 
 -21   3   6        3.10        3.35      2.62 o 
 -20   3   6       15.69       22.43      2.84 o 
 -19   3   6       53.92       58.46      2.70 o 
 -18   3   6      167.85      166.77      4.39 o 
 -17   3   6       48.31       51.91      3.22 o 
 -16   3   6      197.64      198.26      3.85 o 
 -15   3   6       36.59       33.12      2.38 o 
 -14   3   6       11.52       17.76      2.34 o 
 -13   3   6      304.95      300.73      5.70 o 
 -12   3   6       69.54       81.16      2.61 o 
 -11   3   6      161.22      156.78      5.45 o 
 -10   3   6       32.19       40.50      2.05 o 
  -9   3   6      134.14      119.93      2.54 o 
  -8   3   6       85.45       92.28      4.26 o 
  -7   3   6        0.17       -0.50      2.44 o 
  -6   3   6      190.46      215.64      7.62 o 
  -5   3   6        1.58        2.74      2.19 o 
  -4   3   6        0.17        0.54      2.29 o 
  -3   3   6      150.47      157.06      2.57 o 
  -2   3   6      191.93      192.35      2.86 o 
  -1   3   6     2123.93     2057.47     59.41 o 
   0   3   6     2049.75     2149.75     50.72 o 
   1   3   6      149.62      167.19      3.93 o 
   2   3   6      122.72      103.34      2.88 o 
   3   3   6       42.04       37.30      2.28 o 
   4   3   6      820.47      820.61     10.78 o 
   5   3   6       31.49       33.51      2.24 o 
   6   3   6      385.97      370.08      4.98 o 
   7   3   6      131.09      121.13      3.15 o 
   8   3   6       77.27       75.62      2.29 o 
   9   3   6        4.34        6.77      2.06 o 
  10   3   6        0.95        0.19      2.09 o 
  11   3   6        0.02        0.25      2.14 o 
  12   3   6       62.79       57.87      2.68 o 
  13   3   6       14.93       21.82      2.43 o 
  14   3   6       26.01       20.49      2.52 o 
  15   3   6      151.48      146.44      3.31 o 
  16   3   6        2.27        4.00      2.75 o 
  17   3   6        2.74        3.98      3.36 o 
  18   3   6        4.99        9.09      2.86 o 
  19   3   6        0.03        0.88      2.95 o 
 -20   4   6        1.91        7.60      5.98 o 
 -19   4   6        1.23        0.84      2.83 o 
 -18   4   6        5.06        6.15      2.86 o 
 -17   4   6        9.63        9.29      4.08 o 
 -16   4   6       65.71       61.06      2.48 o 
 -15   4   6       27.68       30.77      2.50 o 
 -14   4   6        2.76        1.86      2.35 o 
 -13   4   6        3.98        5.90      2.11 o 
 -12   4   6       77.49       71.91      2.30 o 
 -11   4   6       67.19       58.90      2.46 o 
 -10   4   6        7.26        3.50      4.28 o 
  -9   4   6       69.97       65.71      3.61 o 
  -8   4   6      144.10      143.46      3.74 o 
  -7   4   6       13.61       10.18      2.31 o 
  -6   4   6      269.55      277.61      3.30 o 
  -5   4   6      817.41      819.30      7.01 o 
  -4   4   6      122.07      119.62      2.57 o 
  -3   4   6       53.62       54.05      2.56 o 
  -2   4   6      477.38      512.81      7.67 o 
  -1   4   6       79.13       75.01      1.99 o 
   0   4   6       63.33       62.14      2.38 o 
   1   4   6      403.99      380.41      7.47 o 
   2   4   6      250.56      246.69      5.07 o 
   3   4   6      500.31      475.07      8.54 o 
   4   4   6      106.87      102.21      2.58 o 
   5   4   6      189.00      191.48      4.00 o 
   6   4   6      189.15      187.94      3.31 o 
   7   4   6       29.51       22.60      2.11 o 
   8   4   6       19.34       13.17      2.11 o 
   9   4   6       77.74       77.76      2.51 o 
  10   4   6       75.58       71.71      2.49 o 
  11   4   6       64.99       55.37      2.70 o 
  12   4   6       11.48       19.13      2.64 o 
  13   4   6        9.44       12.01      2.57 o 
  14   4   6        0.03        3.91      2.61 o 
  15   4   6       19.09       23.99      2.80 o 
  16   4   6        0.08       -2.29      2.88 o 
  17   4   6       14.66       15.16      3.00 o 
 -18   5   6        0.00        1.57      3.19 o 
 -17   5   6        1.58        5.29      4.51 o 
 -16   5   6        6.06        9.74      2.76 o 
 -15   5   6       12.89       13.09      2.88 o 
 -14   5   6        2.22        3.98      2.56 o 
 -13   5   6       30.37       29.54      2.40 o 
 -12   5   6        0.01        1.04      2.37 o 
 -11   5   6       14.90       11.97      2.22 o 
 -10   5   6        1.61        7.54      2.31 o 
  -9   5   6        1.08        4.35      2.34 o 
  -8   5   6       54.33       48.81      2.40 o 
  -7   5   6      240.76      221.58      2.97 o 
  -6   5   6      121.79      127.12      5.95 o 
  -5   5   6        5.73        7.44      2.48 o 
  -4   5   6       54.19       54.51      2.30 o 
  -3   5   6        3.82        5.56      2.29 o 
  -2   5   6      397.78      380.45      7.80 o 
  -1   5   6        0.85        1.69      2.03 o 
   0   5   6        0.24        4.13      1.93 o 
   1   5   6       63.82       53.43      3.04 o 
   2   5   6        3.16        4.04      2.85 o 
   3   5   6      272.71      267.26      5.40 o 
   4   5   6       13.66       16.02      2.32 o 
   5   5   6      141.76      128.03      3.73 o 
   6   5   6      217.80      208.85      2.87 o 
   7   5   6      130.90      136.11      2.86 o 
   8   5   6       30.22       32.30      2.38 o 
   9   5   6        6.94        1.68      2.77 o 
  10   5   6        0.72        5.62      2.54 o 
  11   5   6        3.08        0.59      2.54 o 
  12   5   6        5.78        6.57      2.63 o 
  13   5   6        0.54       -0.06      2.69 o 
  14   5   6        3.62        4.49      2.71 o 
  15   5   6        0.75        3.71      4.80 o 
 -15   6   6        3.47        1.34      3.40 o 
 -14   6   6        1.09        3.53      2.84 o 
 -13   6   6        7.73       13.78      4.26 o 
 -12   6   6        0.19        1.95      2.51 o 
 -11   6   6        0.56        3.93      2.34 o 
 -10   6   6        1.98        8.89      2.44 o 
  -9   6   6        6.42        4.70      2.35 o 
  -8   6   6        2.59        8.08      2.38 o 
  -7   6   6        7.58       14.34      2.64 o 
  -6   6   6       29.49       28.20      2.55 o 
  -5   6   6        0.01        4.35      2.35 o 
  -4   6   6       21.86       18.79      2.49 o 
  -3   6   6       14.63       13.21      2.46 o 
  -2   6   6        0.05        0.11      2.07 o 
  -1   6   6       48.83       45.66      2.11 o 
   0   6   6        7.45        3.30      2.15 o 
   1   6   6        6.63        5.40      2.36 o 
   2   6   6       28.78       27.23      2.29 o 
   3   6   6        0.13        2.02      2.38 o 
   4   6   6       47.75       50.03      2.43 o 
   5   6   6        3.21        6.82      2.83 o 
   6   6   6        2.20        2.22      2.38 o 
   7   6   6       31.00       25.53      2.85 o 
   8   6   6        2.41        3.26      3.89 o 
   9   6   6       73.73       70.57      3.17 o 
  10   6   6       42.40       39.88      3.71 o 
  11   6   6        2.93        5.27      2.73 o 
  12   6   6        3.11        0.28      2.92 o 
  13   6   6       14.40       14.76      2.91 o 
 -11   7   6        1.03        5.36      2.92 o 
 -10   7   6        7.47        2.38      2.71 o 
  -9   7   6       38.52       40.26      4.95 o 
  -8   7   6        4.76        6.54      2.54 o 
  -7   7   6       17.22       14.08      2.50 o 
  -6   7   6        0.43        2.52      2.44 o 
  -5   7   6        5.82        8.60      2.57 o 
  -4   7   6      110.63      101.94      2.53 o 
  -3   7   6        3.19        4.70      2.39 o 
  -2   7   6       21.56       26.48      2.29 o 
  -1   7   6       34.67       37.79      2.23 o 
   0   7   6        0.01        0.83      2.37 o 
   1   7   6       13.28       17.77      2.79 o 
   2   7   6        8.48       10.35      2.37 o 
   3   7   6        3.13        5.71      2.95 o 
   4   7   6        6.86       10.72      2.47 o 
   5   7   6        3.01        6.65      2.47 o 
   6   7   6        5.93        5.99      2.83 o 
   7   7   6        0.01        1.16      2.72 o 
   8   7   6        0.95        5.86      2.86 o 
   9   7   6        4.73        5.36      4.25 o 
  -2   8   6        1.82        4.21      5.18 o 
  -1   8   6        8.77        8.25      3.69 o 
 -22   1   7       14.73       13.44      2.72 o 
 -21   1   7        5.06       10.23      2.65 o 
 -20   1   7        5.38        8.07      2.42 o 
 -19   1   7       60.61       56.52      2.76 o 
 -18   1   7       12.06       14.07      2.29 o 
 -17   1   7       27.17       26.56      2.32 o 
 -16   1   7      167.98      174.24      4.28 o 
 -15   1   7       12.05       10.57      2.09 o 
 -14   1   7       60.21       49.98      2.40 o 
 -13   1   7       63.36       69.61      2.42 o 
 -12   1   7       86.61       97.26      2.68 o 
 -11   1   7      587.18      556.98      4.11 o 
 -10   1   7      248.67      259.52      4.22 o 
  -9   1   7      541.47      591.97      3.69 o 
  -8   1   7       24.94       16.56      4.58 o 
  -7   1   7      250.48      247.03      5.15 o 
  -6   1   7      284.51      298.33      4.84 o 
  -5   1   7        9.12        9.46      3.74 o 
  -4   1   7      301.53      297.75      4.87 o 
  -3   1   7      300.86      299.67      5.18 o 
  -2   1   7      157.88      182.05      4.66 o 
   0   1   7      281.38      310.84      4.98 o 
   1   1   7     2643.70     2946.67     11.15 o 
   2   1   7      312.18      325.86      4.98 o 
   3   1   7      886.96      993.43      6.94 o 
   4   1   7      142.83      155.43      3.04 o 
   5   1   7      186.27      202.24      6.32 o 
   6   1   7       16.57       18.07      2.03 o 
   7   1   7      493.15      515.84     11.77 o 
   8   1   7      395.57      399.28      3.06 o 
   9   1   7       20.79       21.36      2.47 o 
  10   1   7      110.08      114.56      2.48 o 
  11   1   7        6.66       10.53      4.86 o 
  12   1   7      387.35      407.35     17.40 o 
  13   1   7      259.20      256.20      4.12 o 
  14   1   7       88.50       85.76      2.46 o 
  15   1   7      102.53       96.83      3.60 o 
  16   1   7       17.78       17.37      2.51 o 
  17   1   7       21.60       20.32      2.46 o 
  18   1   7       13.23       12.55      2.63 o 
  19   1   7       19.88       20.49      3.01 o 
 -22   2   7        0.25        1.86      2.54 o 
 -21   2   7       16.97       14.35      2.61 o 
 -20   2   7        1.88        7.14      2.69 o 
 -19   2   7        6.53        6.37      2.40 o 
 -18   2   7        1.02        7.30      2.39 o 
 -17   2   7        7.32       12.71      2.25 o 
 -16   2   7       10.65       12.30      2.21 o 
 -15   2   7       39.38       42.93      2.41 o 
 -14   2   7      139.36      132.14      2.67 o 
 -13   2   7        4.05        8.26      2.28 o 
 -12   2   7        0.05        3.67      2.30 o 
 -11   2   7        6.69       10.59      2.47 o 
 -10   2   7       21.56       26.20      2.37 o 
  -9   2   7      252.81      274.46      3.07 o 
  -8   2   7       71.51       58.63      3.09 o 
  -7   2   7      304.49      314.10     13.50 o 
  -6   2   7        8.69        9.15      2.81 o 
  -5   2   7      420.99      392.64      3.74 o 
  -4   2   7      666.43      665.45     23.39 o 
  -3   2   7      328.67      331.25      8.29 o 
  -2   2   7       21.81       47.87      2.85 o 
  -1   2   7     2089.25     2019.06     53.77 o 
   0   2   7      887.07      840.83      8.21 o 
   1   2   7      269.00      296.81      3.62 o 
   2   2   7      433.69      370.95     15.18 o 
   3   2   7      239.04      244.71      7.51 o 
   4   2   7      198.46      192.32      2.95 o 
   5   2   7      170.81      176.42      8.00 o 
   6   2   7       22.21       22.65      2.14 o 
   7   2   7      245.79      260.51      3.41 o 
   8   2   7       14.55       15.73      2.46 o 
   9   2   7      200.31      207.06      2.71 o 
  10   2   7        5.00        6.24      2.26 o 
  11   2   7       28.32       27.16      2.30 o 
  12   2   7      197.57      195.80      4.75 o 
  13   2   7       60.33       59.85      3.67 o 
  14   2   7        9.46       13.04      2.16 o 
  15   2   7        9.23        9.94      2.36 o 
  16   2   7        9.11        6.80      2.44 o 
  17   2   7       34.08       32.21      2.64 o 
  18   2   7       12.51        7.68      3.06 o 
  19   2   7       23.09       24.87      2.73 o 
 -21   3   7        8.41        9.12      2.85 o 
 -20   3   7        2.72        4.99      2.56 o 
 -19   3   7        0.35        3.44      2.45 o 
 -18   3   7        5.15        6.21      2.46 o 
 -17   3   7        2.26        0.39      2.42 o 
 -16   3   7        9.38        6.01      2.31 o 
 -15   3   7        2.29        0.35      2.30 o 
 -14   3   7       31.40       34.73      2.45 o 
 -13   3   7       58.28       62.23      2.53 o 
 -12   3   7        0.64        3.10      2.24 o 
 -11   3   7      160.48      148.23      3.54 o 
 -10   3   7      265.94      253.05      2.63 o 
  -9   3   7        1.89        5.64      2.19 o 
  -8   3   7       14.87       12.34      2.25 o 
  -7   3   7      115.25      133.80      2.57 o 
  -6   3   7      215.70      208.34      3.06 o 
  -5   3   7       73.55       68.50      2.31 o 
  -4   3   7      167.20      150.32      2.66 o 
  -3   3   7      671.41      610.76     11.94 o 
  -2   3   7       17.69       22.26      2.90 o 
  -1   3   7      657.80      637.42      4.39 o 
   0   3   7      667.23      662.09      9.48 o 
   1   3   7      596.83      627.86     14.07 o 
   2   3   7       13.45       16.16      2.12 o 
   3   3   7      120.76      112.19      2.50 o 
   4   3   7       47.45       45.26      2.28 o 
   5   3   7      256.63      266.98      9.66 o 
   6   3   7      159.03      156.07      3.92 o 
   7   3   7       18.53       19.89      1.89 o 
   8   3   7       41.64       51.07      2.14 o 
   9   3   7       50.22       52.76      2.87 o 
  10   3   7       54.12       48.69      2.23 o 
  11   3   7      105.38      108.79      3.23 o 
  12   3   7       69.96       61.17      5.33 o 
  13   3   7       13.42       13.47      2.56 o 
  14   3   7       30.75       37.07      2.52 o 
  15   3   7        1.30        3.20      2.62 o 
  16   3   7       11.39        9.47      2.58 o 
  17   3   7        1.57        2.50      2.88 o 
  18   3   7        0.39        1.84      2.71 o 
 -20   4   7        2.26        2.84      2.96 o 
 -19   4   7        1.90        2.42      2.68 o 
 -18   4   7        2.07        1.40      2.53 o 
 -17   4   7      122.88      110.26      2.73 o 
 -16   4   7        1.66        5.90      2.40 o 
 -15   4   7        2.24        3.89      2.16 o 
 -14   4   7        4.87        2.94      2.14 o 
 -13   4   7        9.31        8.24      2.13 o 
 -12   4   7       25.57       25.43      2.75 o 
 -11   4   7       40.47       43.32      2.07 o 
 -10   4   7        3.83        5.14      2.66 o 
  -9   4   7      124.18      120.59      4.84 o 
  -8   4   7      690.39      638.49     12.37 o 
  -7   4   7       11.87       13.73      2.44 o 
  -6   4   7       24.45       22.22      2.30 o 
  -5   4   7       71.78       70.81      2.50 o 
  -4   4   7      340.09      339.07      5.04 o 
  -3   4   7        0.10       -0.04      2.17 o 
  -2   4   7      185.26      186.75      3.22 o 
  -1   4   7       38.68       41.02      2.72 o 
   0   4   7      228.93      219.06      2.92 o 
   1   4   7       70.81       73.60      3.46 o 
   2   4   7        1.27        2.24      4.16 o 
   3   4   7      484.66      485.36     10.63 o 
   4   4   7      147.41      161.72      2.61 o 
   5   4   7       24.95       29.74      2.48 o 
   6   4   7       31.07       34.59      3.59 o 
   7   4   7      218.92      229.04      4.98 o 
   8   4   7       98.30      100.75      2.39 o 
   9   4   7      156.69      136.84      3.51 o 
  10   4   7       39.43       41.89      2.29 o 
  11   4   7      129.72      132.55      3.65 o 
  12   4   7       74.14       83.19     10.06 o 
  13   4   7       75.77       79.04      7.35 o 
  14   4   7        2.78        3.59      2.73 o 
  15   4   7       27.87       31.89      3.07 o 
  16   4   7        4.52       11.54      3.77 o 
  17   4   7        0.41        2.50      2.95 o 
 -18   5   7        7.67        7.31      2.91 o 
 -17   5   7        0.12        4.32      2.80 o 
 -16   5   7        4.96        7.40      2.66 o 
 -15   5   7        9.94       11.33      2.48 o 
 -14   5   7        1.02        0.79      2.32 o 
 -13   5   7        0.03        1.17      2.19 o 
 -12   5   7       29.02       28.45      2.45 o 
 -11   5   7        4.82        6.44      2.18 o 
 -10   5   7       11.80       17.40      2.41 o 
  -9   5   7       80.16       72.97      3.71 o 
  -8   5   7      113.40      106.74      3.19 o 
  -7   5   7       34.29       41.36      2.46 o 
  -6   5   7      423.82      417.40      6.94 o 
  -5   5   7        0.52        3.94      2.31 o 
  -4   5   7       13.91       13.79      2.32 o 
  -3   5   7      251.81      256.35      5.06 o 
  -2   5   7       51.42       47.09      2.53 o 
  -1   5   7        2.82        6.73      2.62 o 
   0   5   7      319.97      319.67     10.06 o 
   1   5   7       12.91       17.24      2.39 o 
   2   5   7       71.58       78.40      3.63 o 
   3   5   7       45.57       47.01      2.32 o 
   4   5   7      145.29      151.73      3.46 o 
   5   5   7      163.47      160.44      5.15 o 
   6   5   7        3.55        9.79      2.39 o 
   7   5   7       22.95       20.21      2.39 o 
   8   5   7        0.56        0.36      2.19 o 
   9   5   7       40.08       42.91      2.45 o 
  10   5   7       46.42       43.53      2.64 o 
  11   5   7       92.64       90.99      2.92 o 
  12   5   7        0.00        2.26      2.71 o 
  13   5   7        0.14        3.11      2.99 o 
  14   5   7       34.56       33.04      3.51 o 
  15   5   7        0.02       -0.29      2.91 o 
 -15   6   7        1.01       -0.71      4.47 o 
 -14   6   7       15.54       19.76      7.49 o 
 -13   6   7        5.53        9.39      2.60 o 
 -12   6   7        2.10        2.37      2.59 o 
 -11   6   7       31.21       34.79      3.85 o 
 -10   6   7        5.86        4.97      2.45 o 
  -9   6   7       80.45       87.84      2.51 o 
  -8   6   7        1.09        5.64      2.70 o 
  -7   6   7       34.85       33.77      2.62 o 
  -6   6   7        2.22        5.01      2.27 o 
  -5   6   7      106.18      114.85      2.71 o 
  -4   6   7       52.38       58.14      2.40 o 
  -3   6   7       78.06       77.18      3.92 o 
  -2   6   7       40.38       47.84      3.01 o 
  -1   6   7       76.49       78.28      2.22 o 
   0   6   7       64.99       48.46      2.42 o 
   1   6   7        1.06        3.48      2.37 o 
   2   6   7       11.89        9.24      3.08 o 
   3   6   7        2.17       -0.68      2.21 o 
   4   6   7       29.73       26.98      2.40 o 
   5   6   7        2.26        0.79      2.33 o 
   6   6   7       22.87       19.09      2.48 o 
   7   6   7      151.70      147.83      4.28 o 
   8   6   7       83.29       88.11      2.82 o 
   9   6   7        0.19       -4.40      6.75 o 
  10   6   7       34.22       34.71      3.77 o 
  11   6   7       17.93       17.07      2.99 o 
  12   6   7        7.43       12.93      2.88 o 
 -11   7   7       20.43       27.40      2.62 o 
 -10   7   7        0.15        2.13      2.86 o 
  -9   7   7        8.60       11.29      2.87 o 
  -8   7   7       22.03       26.86      3.77 o 
  -7   7   7        5.45        7.40      2.74 o 
  -6   7   7       26.16       31.47      2.54 o 
  -5   7   7        0.08        3.46      2.57 o 
  -4   7   7        0.40        0.84      2.39 o 
  -3   7   7       18.30       21.10      2.95 o 
  -2   7   7       20.00       17.45      2.57 o 
  -1   7   7        0.00        2.87      3.04 o 
   0   7   7        2.94       11.39      2.66 o 
   1   7   7        0.27        0.61      2.61 o 
   2   7   7        0.17       -0.41      2.42 o 
   3   7   7        2.94        2.78      2.54 o 
   4   7   7        0.24        0.39      2.66 o 
   5   7   7       13.37       16.10      2.65 o 
   6   7   7        2.52        3.24      2.64 o 
   7   7   7        1.81       -1.87      3.68 o 
   8   7   7        0.24        4.46      2.95 o 
 -22   0   8       70.37       73.34      5.47 o 
 -21   0   8        3.94        7.06      4.91 o 
 -20   0   8      130.87      129.06      5.27 o 
 -19   0   8       38.14       44.09      3.94 o 
 -18   0   8       39.55       47.12      3.90 o 
 -17   0   8        2.23        2.13      4.42 o 
 -16   0   8        0.01        2.96      3.79 o 
 -15   0   8      204.50      215.89      5.47 o 
 -14   0   8       11.89       15.13      3.94 o 
 -13   0   8        2.57       14.12      3.77 o 
 -12   0   8      100.71      106.24      4.26 o 
 -11   0   8      180.51      197.64      4.57 o 
 -10   0   8      508.92      540.90      5.92 o 
  -9   0   8       92.46       95.90      4.28 o 
  -8   0   8       21.77       22.41      4.62 o 
  -7   0   8       25.86       21.36      3.83 o 
  -6   0   8     1255.58     1072.01      7.24 o 
   2   0   8     4553.85     4869.06     14.64 o 
   3   0   8     1407.09     1382.93      8.00 o 
   4   0   8       50.54       61.73      3.83 o 
   5   0   8     1888.14     1815.74      9.11 o 
   6   0   8      474.98      539.26      5.63 o 
   7   0   8        6.30        6.79      3.52 o 
   8   0   8        0.19        2.17      3.25 o 
   9   0   8      429.01      408.22      5.90 o 
  10   0   8     2672.83     2551.46     11.26 o 
  11   0   8     1738.41     1629.07      9.28 o 
  12   0   8      178.20      169.56      5.49 o 
  13   0   8      654.18      655.33      6.28 o 
  14   0   8       52.70       52.27      3.92 o 
  15   0   8        3.88        9.08      4.39 o 
  16   0   8       11.79       10.38      3.86 o 
  17   0   8        0.01        4.68      4.73 o 
  18   0   8       21.94       27.61      5.00 o 
  19   0   8       26.86       23.33      5.24 o 
 -22   1   8        3.10        6.25      2.73 o 
 -21   1   8        0.08        2.55      2.47 o 
 -20   1   8        7.98        7.91      2.54 o 
 -19   1   8        0.82       -1.38      2.32 o 
 -18   1   8       11.08       15.11      2.31 o 
 -17   1   8       11.83       10.85      2.39 o 
 -16   1   8      242.64      244.07      2.83 o 
 -15   1   8        0.66        5.48      2.32 o 
 -14   1   8        7.08       14.66      2.61 o 
 -13   1   8       90.44       93.14      5.20 o 
 -12   1   8       57.66       63.05      2.45 o 
 -11   1   8        2.22        4.13      2.94 o 
 -10   1   8      226.31      218.29      3.80 o 
  -9   1   8      230.02      248.78      3.90 o 
  -8   1   8      816.59      806.34      4.86 o 
  -7   1   8       13.60       28.62      3.83 o 
  -6   1   8        9.34       20.22      3.65 o 
  -5   1   8      578.86      574.92      5.68 o 
  -4   1   8      121.38      153.44      4.30 o 
  -3   1   8       74.16       75.41      4.01 o 
   0   1   8        2.25        3.59      4.21 o 
   1   1   8     3159.32     3293.60     11.40 o 
   2   1   8        0.65        2.31      3.36 o 
   3   1   8      181.03      202.88      4.19 o 
   4   1   8      910.47      866.79      4.90 o 
   5   1   8      405.48      389.16      4.37 o 
   6   1   8      316.46      293.71     11.37 o 
   7   1   8     2842.91     2827.90     12.31 o 
   8   1   8       63.96       67.27      3.33 o 
   9   1   8      600.08      592.98     26.39 o 
  10   1   8       99.80      105.28      5.52 o 
  11   1   8        5.99        3.52      3.32 o 
  12   1   8        9.01       13.66      2.38 o 
  13   1   8       83.76       78.94      3.82 o 
  14   1   8       81.33       70.44      2.63 o 
  15   1   8        0.21        4.39      2.66 o 
  16   1   8        0.57        4.76      2.73 o 
  17   1   8       39.76       35.60      3.45 o 
  18   1   8        1.56        4.90      2.89 o 
  19   1   8        2.76        7.30      3.02 o 
 -22   2   8        4.58        8.11      2.64 o 
 -21   2   8        6.02        6.96      2.66 o 
 -20   2   8        0.08        2.48      2.55 o 
 -19   2   8        1.03        1.05      2.51 o 
 -18   2   8        0.90        3.27      2.52 o 
 -17   2   8        1.59        4.87      2.26 o 
 -16   2   8        3.59        9.37      2.44 o 
 -15   2   8       20.34       19.87      2.31 o 
 -14   2   8      394.60      388.75      3.30 o 
 -13   2   8       10.76       11.56      2.19 o 
 -12   2   8      194.22      181.98      3.81 o 
 -11   2   8       25.47       27.99      2.43 o 
 -10   2   8        5.54        5.22      2.21 o 
  -9   2   8       59.00       66.58      2.55 o 
  -8   2   8      573.53      546.79     16.82 o 
  -7   2   8        6.87       16.38      3.81 o 
  -6   2   8     1483.55     1468.55      7.89 o 
  -5   2   8       42.61       32.03      3.92 o 
  -4   2   8       30.50       37.05      6.89 o 
  -3   2   8     1569.28     1558.69     39.33 o 
  -2   2   8       96.62      107.10      3.11 o 
  -1   2   8     1385.52     1417.68     35.59 o 
   0   2   8      876.29      967.55     29.41 o 
   1   2   8      971.50      888.01     26.49 o 
   2   2   8      603.74      597.78      6.04 o 
   3   2   8      268.95      245.54      4.42 o 
   4   2   8       76.88       76.80      3.68 o 
   5   2   8      174.60      170.12      2.93 o 
   6   2   8      566.78      602.37      8.48 o 
   7   2   8      113.67      108.89      2.43 o 
   8   2   8      222.60      229.51      4.37 o 
   9   2   8       99.14      108.73      2.45 o 
  10   2   8      809.92      787.91     10.10 o 
  11   2   8        7.96        5.33      2.18 o 
  12   2   8      147.51      151.15      6.64 o 
  13   2   8      111.84      106.95      3.02 o 
  14   2   8       58.95       59.22      4.05 o 
  15   2   8        0.08        3.72      2.44 o 
  16   2   8        0.12        2.14      2.42 o 
  17   2   8       13.10       13.86      2.59 o 
  18   2   8        2.06        0.93      2.86 o 
 -21   3   8        2.46        6.71      2.64 o 
 -20   3   8        1.71        1.78      2.55 o 
 -19   3   8        0.90       -0.62      2.41 o 
 -18   3   8       59.88       53.39      2.64 o 
 -17   3   8       19.22       22.41      2.41 o 
 -16   3   8        0.18        3.82      3.04 o 
 -15   3   8       18.35       18.08      2.34 o 
 -14   3   8       15.64       17.82      2.46 o 
 -13   3   8       28.81       34.84      2.34 o 
 -12   3   8      127.48      132.26      2.51 o 
 -11   3   8        1.21        2.45      2.24 o 
 -10   3   8      857.08      852.65      6.56 o 
  -9   3   8       10.46       15.72      2.28 o 
  -8   3   8      323.03      343.82      6.38 o 
  -7   3   8      181.96      187.31      2.71 o 
  -6   3   8        4.80       14.05      4.76 o 
  -5   3   8     1272.57     1236.90     21.27 o 
  -4   3   8      509.77      518.60      5.10 o 
  -3   3   8      131.53      146.54      3.61 o 
  -2   3   8      659.08      654.02      5.04 o 
  -1   3   8      448.97      428.70     11.98 o 
   0   3   8      120.09      119.45      3.22 o 
   1   3   8        9.26       13.68      2.57 o 
   2   3   8        0.25        2.55      2.34 o 
   3   3   8       13.24       18.43      2.17 o 
   4   3   8       18.01       20.32      2.15 o 
   5   3   8        7.49        9.50      2.10 o 
   6   3   8      182.64      163.24      2.63 o 
   7   3   8      197.05      184.94      2.53 o 
   8   3   8       50.79       50.80      2.22 o 
   9   3   8       62.59       57.12      2.15 o 
  10   3   8       87.54       88.36      2.52 o 
  11   3   8       85.80       87.21      2.50 o 
  12   3   8       33.93       34.12      2.39 o 
  13   3   8        5.26        5.81      2.34 o 
  14   3   8       11.02       10.86      2.44 o 
  15   3   8       43.40       49.84      5.30 o 
  16   3   8        0.03        2.90      2.73 o 
  17   3   8       39.12       35.73      3.05 o 
 -19   4   8        1.76        3.56      2.54 o 
 -18   4   8        0.41       -1.38      2.79 o 
 -17   4   8        9.48       10.97      2.34 o 
 -16   4   8       23.13       23.24      2.26 o 
 -15   4   8       13.72        6.54      2.15 o 
 -14   4   8       30.00       29.00      2.27 o 
 -13   4   8       67.46       63.62      2.24 o 
 -12   4   8       90.80       77.38      2.21 o 
 -11   4   8      355.74      346.58      4.98 o 
 -10   4   8       42.79       50.86      2.53 o 
  -9   4   8        0.32        4.39      2.26 o 
  -8   4   8      121.26      124.72      2.56 o 
  -7   4   8        0.08        3.54      2.19 o 
  -6   4   8      234.13      263.87      3.09 o 
  -5   4   8       51.61       57.60      4.11 o 
  -4   4   8        6.94        7.47      2.24 o 
  -3   4   8       13.92       11.66      3.16 o 
  -2   4   8      270.36      243.48      3.30 o 
  -1   4   8       94.16       93.34      3.59 o 
   0   4   8        2.57        2.62      2.59 o 
   1   4   8      915.09      896.69     24.10 o 
   2   4   8      219.29      227.41      5.43 o 
   3   4   8        3.76        0.52      2.36 o 
   4   4   8       15.51       15.88      2.27 o 
   5   4   8       57.46       62.44      2.41 o 
   6   4   8        0.09        1.07      2.37 o 
   7   4   8        3.11        4.55      2.17 o 
   8   4   8       21.57       20.57      2.05 o 
   9   4   8        0.93        2.40      2.05 o 
  10   4   8       47.89       46.05      2.28 o 
  11   4   8       16.81       17.99      2.43 o 
  12   4   8       23.51       31.13      2.54 o 
  13   4   8       39.00       45.30      2.87 o 
  14   4   8        8.00       12.81      4.14 o 
  15   4   8        8.41        9.26      2.87 o 
  16   4   8       29.87       22.68      3.09 o 
 -17   5   8        4.25        8.38      3.14 o 
 -16   5   8        0.67        3.58      2.45 o 
 -15   5   8        1.69        1.31      2.39 o 
 -14   5   8        7.18        9.84      2.25 o 
 -13   5   8        2.32        1.49      2.26 o 
 -12   5   8       38.69       37.40      2.20 o 
 -11   5   8       15.74       19.21      2.35 o 
 -10   5   8       42.91       46.74      2.44 o 
  -9   5   8       59.12       55.86      4.11 o 
  -8   5   8      111.10      100.06      2.58 o 
  -7   5   8      133.14      118.97      3.03 o 
  -6   5   8        7.05       11.17      2.24 o 
  -5   5   8        2.89        6.10      2.08 o 
  -4   5   8        2.94        5.11      2.23 o 
  -3   5   8        3.08        4.32      2.40 o 
  -2   5   8      177.53      174.52      3.42 o 
  -1   5   8        3.01        6.14      2.54 o 
   0   5   8       53.96       52.64      2.92 o 
   1   5   8        5.06        9.18      2.27 o 
   2   5   8        1.15        5.22      2.46 o 
   3   5   8        2.32        4.52      2.70 o 
   4   5   8      266.84      264.46      2.91 o 
   5   5   8        8.47        5.21      2.44 o 
   6   5   8       13.88        6.94      2.39 o 
   7   5   8        0.47        1.09      2.30 o 
   8   5   8       10.91       14.77      2.23 o 
   9   5   8       56.13       52.64      2.43 o 
  10   5   8       15.06       15.03      2.46 o 
  11   5   8        6.01        4.59      2.67 o 
  12   5   8        0.79        2.22      2.71 o 
  13   5   8        3.47        5.46      2.83 o 
  14   5   8       34.02       30.25      4.19 o 
 -15   6   8        0.28        3.21      5.18 o 
 -14   6   8        4.61        7.80      2.83 o 
 -13   6   8       18.50       14.26      2.51 o 
 -12   6   8       30.47       28.42      2.48 o 
 -11   6   8        0.58        0.76      2.69 o 
 -10   6   8        9.76        6.70      2.46 o 
  -9   6   8        0.84       -0.67      2.26 o 
  -8   6   8        4.77        5.28      2.50 o 
  -7   6   8       14.33       13.91      2.76 o 
  -6   6   8        1.64        3.62      2.24 o 
  -5   6   8        2.88       -0.74      2.20 o 
  -4   6   8       11.86       10.60      2.47 o 
  -3   6   8        0.35        0.91      2.12 o 
  -2   6   8        0.08        4.32      2.76 o 
  -1   6   8        2.26        3.08      3.24 o 
   0   6   8       11.72        6.68      2.41 o 
   1   6   8       13.46       17.26      2.47 o 
   2   6   8       75.49       73.47      2.65 o 
   3   6   8        4.68        5.88      2.43 o 
   4   6   8       27.87       20.30      2.62 o 
   5   6   8       20.58       18.78      2.41 o 
   6   6   8       17.89       12.72      2.41 o 
   7   6   8        0.30        3.56      2.48 o 
   8   6   8        2.17        4.33      2.50 o 
   9   6   8       13.88       17.20      2.85 o 
  10   6   8        0.04        2.03      2.90 o 
  11   6   8        3.12        6.45      3.43 o 
 -10   7   8        0.00       -0.32      2.86 o 
  -9   7   8        1.76        1.28      2.60 o 
  -8   7   8        1.86        2.90      2.53 o 
  -7   7   8        8.64       11.36      2.52 o 
  -6   7   8        0.02        2.16      2.69 o 
  -5   7   8        2.32        4.61      2.54 o 
  -4   7   8        0.08        1.94      2.65 o 
  -3   7   8       35.07       30.88      2.74 o 
  -2   7   8        3.83        4.43      3.13 o 
  -1   7   8       36.48       35.46      3.89 o 
   0   7   8       23.23       27.87      3.60 o 
   1   7   8       17.46       12.21      2.55 o 
   2   7   8        1.75        2.54      2.63 o 
   3   7   8        6.48        6.82      2.62 o 
   4   7   8        2.07       -0.57      2.66 o 
   5   7   8        0.00       -0.15      2.76 o 
   6   7   8        7.20        7.74      2.90 o 
 -22   1   9        0.24        2.95      3.64 o 
 -21   1   9        0.01       -0.68      3.56 o 
 -20   1   9        5.69        5.74      3.05 o 
 -19   1   9       10.22       11.56      2.92 o 
 -18   1   9       25.46       16.82      2.70 o 
 -17   1   9        0.67        2.92      2.67 o 
 -16   1   9        9.73       15.41      2.90 o 
 -15   1   9       27.49       27.30      2.93 o 
 -14   1   9        0.36        4.27      3.45 o 
 -13   1   9      104.26      112.04      5.68 o 
 -12   1   9      331.81      326.11      6.65 o 
 -11   1   9        8.76       13.52      2.67 o 
 -10   1   9      112.15      102.30      3.20 o 
  -9   1   9        2.10       -0.78      2.64 o 
  -8   1   9      182.51      217.18     10.03 o 
  -7   1   9      387.21      392.47      5.11 o 
  -6   1   9        6.83       10.60      3.79 o 
  -5   1   9      888.43      886.38      6.49 o 
  -4   1   9      138.49      146.87      4.17 o 
  -3   1   9       36.34       30.37      3.72 o 
  -1   1   9       46.39       42.25      3.47 o 
   0   1   9       97.75      108.97      3.88 o 
   1   1   9       46.81       51.22      3.61 o 
   2   1   9      266.65      266.51      4.60 o 
   3   1   9       90.76       79.38      3.88 o 
   4   1   9      531.41      608.43     13.13 o 
   5   1   9       41.32       52.40      2.85 o 
   6   1   9      642.79      624.64      4.29 o 
   7   1   9      100.30       95.92      3.33 o 
   8   1   9      197.26      193.04      3.48 o 
   9   1   9       82.72       80.08      2.90 o 
  10   1   9       22.83       17.32      2.43 o 
  11   1   9       21.89       27.22      3.16 o 
  12   1   9       28.77       29.53      2.53 o 
  13   1   9       27.23       30.37      3.24 o 
  14   1   9       78.10       76.37      3.43 o 
  15   1   9       13.53       11.35      4.57 o 
  16   1   9       21.53       19.24      3.08 o 
  17   1   9       24.65       23.47      3.20 o 
  18   1   9       10.11       14.43      5.54 o 
 -21   2   9       11.63       11.11      2.52 o 
 -20   2   9       22.86       21.46      2.94 o 
 -19   2   9        0.86        0.93      2.34 o 
 -18   2   9        3.50        3.98      2.46 o 
 -17   2   9        7.92        8.39      2.34 o 
 -16   2   9       80.38       80.32      2.66 o 
 -15   2   9        3.42        7.16      2.68 o 
 -14   2   9       79.31       70.38      2.76 o 
 -13   2   9       69.09       64.99      2.38 o 
 -12   2   9       73.19       77.52      2.43 o 
 -11   2   9       71.48       71.45      2.57 o 
 -10   2   9      137.59      126.77      4.46 o 
  -9   2   9      137.41      152.38      4.19 o 
  -8   2   9      410.57      392.78      5.02 o 
  -7   2   9       12.55       13.36      3.81 o 
  -6   2   9      456.90      488.01      5.50 o 
  -5   2   9       23.84       31.67      4.95 o 
  -4   2   9       56.02       59.82      3.02 o 
  -3   2   9      100.20      100.87      6.14 o 
  -2   2   9       83.79       72.16      6.40 o 
  -1   2   9      215.90      209.61     10.77 o 
   0   2   9       10.68       15.27      2.62 o 
   1   2   9        1.20        2.15      2.54 o 
   2   2   9       44.07       43.33      3.54 o 
   3   2   9      158.00      132.86      3.86 o 
   4   2   9       20.65       18.11      3.38 o 
   5   2   9      369.85      373.48      4.96 o 
   6   2   9       41.51       42.69      2.64 o 
   7   2   9      423.70      388.19      7.35 o 
   8   2   9      138.58      142.03      3.91 o 
   9   2   9      108.79      103.64      2.43 o 
  10   2   9        2.77       -3.40      2.33 o 
  11   2   9        0.85        4.14      2.19 o 
  12   2   9       21.64       19.85      2.96 o 
  13   2   9       14.22       16.56      2.27 o 
  14   2   9       18.16       20.51      2.33 o 
  15   2   9       17.08       19.20      2.61 o 
  16   2   9       16.17       19.48      2.55 o 
  17   2   9       29.47       29.38      2.91 o 
 -20   3   9        0.35        0.90      2.52 o 
 -19   3   9        7.05        4.13      2.63 o 
 -18   3   9        3.12        2.06      2.41 o 
 -17   3   9       54.14       56.60      3.11 o 
 -16   3   9       58.16       64.28      2.62 o 
 -15   3   9      121.57      126.61      2.60 o 
 -14   3   9      102.88       95.35      2.49 o 
 -13   3   9       27.45       23.69      2.41 o 
 -12   3   9        0.24        3.48      2.19 o 
 -11   3   9       66.20       58.04      2.68 o 
 -10   3   9       24.15       22.77      2.13 o 
  -9   3   9      263.96      247.90      7.59 o 
  -8   3   9      104.11      103.31      2.55 o 
  -7   3   9      164.05      155.35      4.63 o 
  -6   3   9      140.05      137.00      4.80 o 
  -5   3   9       34.25       46.36      3.24 o 
  -4   3   9       29.21       31.83      2.75 o 
  -3   3   9       83.50       86.12      4.44 o 
  -2   3   9      241.39      250.09      3.60 o 
  -1   3   9       39.28       49.88      2.72 o 
   0   3   9       11.84       16.85      2.66 o 
   1   3   9        5.91        8.07      2.78 o 
   2   3   9      160.30      134.54      3.14 o 
   3   3   9       64.40       67.48      2.97 o 
   4   3   9      145.66      154.07      2.48 o 
   5   3   9      318.49      306.17      7.58 o 
   6   3   9      211.88      215.97      7.91 o 
   7   3   9      223.58      227.37      4.60 o 
   8   3   9       78.08       82.65      2.95 o 
   9   3   9        6.09        6.13      2.04 o 
  10   3   9        7.55       10.68      2.48 o 
  11   3   9       94.64      101.62      2.50 o 
  12   3   9        1.00        0.46      2.33 o 
  13   3   9        1.97        2.97      2.40 o 
  14   3   9        8.49       14.91      2.48 o 
  15   3   9        8.49       11.87      2.53 o 
  16   3   9        0.00        3.49      2.60 o 
 -19   4   9        0.34        2.09      2.52 o 
 -18   4   9        0.95        2.33      2.44 o 
 -17   4   9       19.49       20.52      2.33 o 
 -16   4   9        1.73        2.68      2.33 o 
 -15   4   9       10.79       14.27      2.15 o 
 -14   4   9        0.45        3.26      2.04 o 
 -13   4   9      180.82      189.70      2.50 o 
 -12   4   9        2.41        6.04      2.07 o 
 -11   4   9      269.81      250.35      2.65 o 
 -10   4   9        0.24        1.11      3.75 o 
  -9   4   9      141.36      145.93      3.84 o 
  -8   4   9       61.70       55.64      2.26 o 
  -7   4   9       86.50       78.76      2.45 o 
  -6   4   9      230.63      197.58      3.39 o 
  -5   4   9       52.25       50.08      2.75 o 
  -4   4   9       30.41       37.88      2.87 o 
  -3   4   9      188.91      188.25      6.82 o 
  -2   4   9       10.56       11.52      2.61 o 
  -1   4   9      970.55      899.90      5.33 o 
   0   4   9       13.86       16.38      2.63 o 
   1   4   9        0.39        4.41      6.05 o 
   2   4   9      721.46      721.81     15.31 o 
   3   4   9        4.14        5.65      2.22 o 
   4   4   9      159.19      167.77      3.25 o 
   5   4   9      156.15      153.03      4.45 o 
   6   4   9       20.72       20.69      3.29 o 
   7   4   9        3.01        3.71      1.98 o 
   8   4   9       40.62       48.65      2.33 o 
   9   4   9       92.10       98.10      2.31 o 
  10   4   9        2.79        8.98      2.26 o 
  11   4   9        6.96        7.94      2.21 o 
  12   4   9       36.06       43.69      2.73 o 
  13   4   9        1.88        4.79      2.46 o 
  14   4   9       19.84       16.95      2.59 o 
  15   4   9        1.82        4.91      2.91 o 
 -17   5   9        0.67        0.88      2.46 o 
 -16   5   9        3.85        3.83      2.49 o 
 -15   5   9        0.58        2.44      2.24 o 
 -14   5   9        0.14        2.46      2.20 o 
 -13   5   9       31.41       25.72      2.20 o 
 -12   5   9       14.51       12.50      2.11 o 
 -11   5   9       30.19       41.37      2.47 o 
 -10   5   9        0.83        4.71      2.33 o 
  -9   5   9      184.47      186.67      2.77 o 
  -8   5   9       10.94        6.84      2.46 o 
  -7   5   9       30.76       25.08      2.28 o 
  -6   5   9       54.32       54.72      2.70 o 
  -5   5   9       40.70       40.05      2.68 o 
  -4   5   9       79.19       70.09      3.06 o 
  -3   5   9       15.39       18.89      3.28 o 
  -2   5   9        4.92        6.59      2.75 o 
  -1   5   9       75.91       77.07      3.69 o 
   0   5   9       43.81       41.71      2.61 o 
   1   5   9        7.73        7.86      3.44 o 
   2   5   9      220.64      214.16      5.81 o 
   3   5   9       57.51       60.98      3.69 o 
   4   5   9       17.80       14.42      2.48 o 
   5   5   9      426.05      414.42      3.65 o 
   6   5   9      158.58      178.28      7.08 o 
   7   5   9       44.90       41.44      2.66 o 
   8   5   9       55.51       63.67      3.86 o 
   9   5   9       18.64       18.17      2.33 o 
  10   5   9        0.32        2.76      2.34 o 
  11   5   9       43.88       45.61      2.66 o 
  12   5   9        0.09        5.25      3.06 o 
  13   5   9       11.59       15.08      5.69 o 
 -14   6   9        0.34        2.09      2.62 o 
 -13   6   9       11.36       16.46      2.45 o 
 -12   6   9       15.17       13.61      2.36 o 
 -11   6   9        0.35        2.72      2.89 o 
 -10   6   9        8.18        6.60      2.74 o 
  -9   6   9        5.11        7.20      2.32 o 
  -8   6   9       31.34       33.03      2.44 o 
  -7   6   9       33.84       35.92      2.41 o 
  -6   6   9        0.61        1.99      2.48 o 
  -5   6   9       57.68       63.52      2.35 o 
  -4   6   9       74.33       81.56      3.51 o 
  -3   6   9       75.89       74.99      3.17 o 
  -2   6   9        8.48        8.61      2.98 o 
  -1   6   9       32.48       33.98      2.95 o 
   0   6   9       21.00       14.55      2.75 o 
   1   6   9       29.17       29.17      2.77 o 
   2   6   9       51.66       61.81      3.47 o 
   3   6   9        0.63        1.39      2.35 o 
   4   6   9       69.26       75.11      3.73 o 
   5   6   9        9.70       10.73      2.68 o 
   6   6   9       37.11       39.01      2.69 o 
   7   6   9       14.90       16.70      2.79 o 
   8   6   9        2.08        1.33      2.45 o 
   9   6   9       56.10       52.88      3.02 o 
  10   6   9        3.73        8.09      2.99 o 
  -9   7   9       11.00        9.80      3.65 o 
  -8   7   9        0.14        0.40      2.72 o 
  -7   7   9        4.23        7.07      2.76 o 
  -6   7   9       11.00       12.75      2.58 o 
  -5   7   9        2.10        3.78      2.68 o 
  -4   7   9        0.19        1.95      4.18 o 
  -3   7   9       10.98       11.83      3.20 o 
  -2   7   9        0.49        1.29      2.83 o 
  -1   7   9        7.37        8.02      3.60 o 
   0   7   9       23.76       29.70      3.20 o 
   1   7   9        0.70        4.68      3.52 o 
   2   7   9       53.65       49.70      5.57 o 
   3   7   9        0.88        4.27      2.51 o 
   4   7   9        2.27        0.44      2.83 o 
   5   7   9        9.06       12.83      2.90 o 
 -22   0  10        1.90        4.01      4.17 o 
 -21   0  10        3.76        7.11      4.03 o 
 -20   0  10        0.02       -3.41      5.02 o 
 -19   0  10        0.03        3.21      4.77 o 
 -18   0  10        6.92        3.41      3.88 o 
 -17   0  10       57.61       58.17      3.97 o 
 -16   0  10       14.56        9.73      4.80 o 
 -15   0  10       59.30       52.65      3.92 o 
 -14   0  10     1331.23     1296.29      8.33 o 
 -13   0  10      327.69      323.57      4.89 o 
 -12   0  10       49.89       56.11      4.75 o 
 -11   0  10      531.95      537.55      5.63 o 
 -10   0  10      183.81      184.21      4.42 o 
  -9   0  10      108.42      109.35      5.04 o 
  -8   0  10      197.34      195.25      4.51 o 
  -7   0  10      238.58      251.75      4.78 o 
  -6   0  10      372.65      352.37      5.11 o 
   2   0  10     2081.79     2254.44      9.86 o 
   3   0  10      199.40      198.99      5.16 o 
   4   0  10      176.77      193.78      5.11 o 
   5   0  10     1692.99     1713.38      8.83 o 
   6   0  10      231.37      219.16      5.07 o 
   7   0  10       88.70       98.32      4.66 o 
   8   0  10       70.12       80.67      4.66 o 
   9   0  10      207.39      218.71      5.27 o 
  10   0  10        0.72       -0.18      3.59 o 
  11   0  10      309.66      276.88      4.62 o 
  12   0  10      104.42      127.75      4.84 o 
  13   0  10       41.12       43.80      3.77 o 
  14   0  10       60.67       51.47      4.06 o 
  15   0  10       73.75       78.79      5.18 o 
  16   0  10        5.53        7.51      3.99 o 
  17   0  10       10.92       16.32      5.07 o 
 -21   1  10        6.42       10.37      3.30 o 
 -20   1  10       12.32       15.36      3.29 o 
 -19   1  10        3.28        6.41      2.98 o 
 -18   1  10       40.23       44.28      3.45 o 
 -17   1  10        3.26        6.69      3.21 o 
 -16   1  10       65.89       61.23      3.04 o 
 -15   1  10       17.46       25.03      2.87 o 
 -14   1  10       91.40       99.62      2.97 o 
 -13   1  10       37.74       42.16      3.10 o 
 -12   1  10       40.66       52.13      5.49 o 
 -11   1  10      208.95      201.85      5.21 o 
 -10   1  10      340.94      332.91      3.73 o 
  -9   1  10       30.28       36.58      2.78 o 
  -8   1  10      411.30      389.19      3.62 o 
  -7   1  10      109.72      105.14      4.06 o 
  -6   1  10      292.30      292.95      4.87 o 
  -5   1  10       11.19       13.27      3.86 o 
  -4   1  10      771.02      715.86      5.99 o 
  -3   1  10       41.23       42.03      3.97 o 
  -1   1  10      692.87      708.22      5.88 o 
   0   1  10      169.42      159.17      4.17 o 
   1   1  10     1058.27     1085.70      7.30 o 
   2   1  10       19.97       13.49      3.50 o 
   3   1  10        4.19        5.13      4.33 o 
   4   1  10      339.63      343.78      6.22 o 
   5   1  10      308.88      344.71      3.71 o 
   6   1  10      507.45      489.68      4.89 o 
   7   1  10        3.41        6.65      2.43 o 
   8   1  10      554.59      519.57      8.68 o 
   9   1  10      353.73      348.15      7.37 o 
  10   1  10       62.41       56.63      4.92 o 
  11   1  10      101.79      102.39      3.05 o 
  12   1  10      107.02      100.33      3.87 o 
  13   1  10       15.46       18.49      2.89 o 
  14   1  10        4.17        4.16      2.95 o 
  15   1  10       30.83       31.77      3.34 o 
  16   1  10       33.04       35.32      3.19 o 
  17   1  10        2.04        2.28      5.00 o 
 -21   2  10       17.91       16.55      3.70 o 
 -20   2  10        0.01        1.90      3.10 o 
 -19   2  10       32.24       42.72      3.53 o 
 -18   2  10        1.08        1.82      3.66 o 
 -17   2  10       71.29       73.03      3.93 o 
 -16   2  10        5.19        6.38      2.85 o 
 -15   2  10        9.07       10.72      2.93 o 
 -14   2  10        7.53        9.75      2.79 o 
 -13   2  10       54.28       60.93      2.83 o 
 -12   2  10       40.72       41.48      3.01 o 
 -11   2  10        0.03        1.10      3.16 o 
 -10   2  10      219.21      216.18      5.03 o 
  -9   2  10       53.41       51.87      4.57 o 
  -8   2  10        0.22       -2.08      3.63 o 
  -7   2  10      340.70      321.33      4.80 o 
  -6   2  10      755.67      761.75      6.13 o 
  -5   2  10        9.45       18.92      4.68 o 
  -4   2  10      155.49      159.92      3.08 o 
  -3   2  10      337.94      298.45     11.44 o 
  -2   2  10       21.00       20.31      2.68 o 
  -1   2  10      160.46      159.07      5.20 o 
   0   2  10        4.63       -0.93      4.27 o 
   1   2  10       11.00       19.19      3.15 o 
   2   2  10      508.62      503.46      5.16 o 
   3   2  10     1815.08     1803.89      8.16 o 
   4   2  10      487.89      513.85      5.20 o 
   5   2  10     1177.49     1180.48     18.66 o 
   6   2  10       28.77       28.54      2.84 o 
   7   2  10       36.21       36.66      2.80 o 
   8   2  10        6.65        8.93      2.37 o 
   9   2  10       69.32       73.73      2.96 o 
  10   2  10      128.09      120.05      4.70 o 
  11   2  10       52.49       53.08      3.06 o 
  12   2  10        6.99        8.02      3.89 o 
  13   2  10        4.83        3.76      2.93 o 
  14   2  10       83.59       79.70      3.57 o 
  15   2  10        0.08        4.73      3.05 o 
  16   2  10        4.22        4.68      3.04 o 
 -20   3  10        4.38        5.36      2.84 o 
 -19   3  10        1.55        0.65      2.55 o 
 -18   3  10       18.80       24.46      2.47 o 
 -17   3  10       20.77       19.89      2.44 o 
 -16   3  10       39.14       36.72      2.66 o 
 -15   3  10       90.55      106.51      2.75 o 
 -14   3  10       56.34       48.26      2.38 o 
 -13   3  10       27.86       29.95      2.09 o 
 -12   3  10       22.03       16.73      2.07 o 
 -11   3  10        1.15        1.02      2.29 o 
 -10   3  10      202.18      189.74      5.22 o 
  -9   3  10      125.90      118.26      2.94 o 
  -8   3  10      237.49      240.29      3.24 o 
  -7   3  10       34.07       39.07      2.67 o 
  -6   3  10       17.59       19.43      2.58 o 
  -5   3  10      130.81      128.54      2.95 o 
  -4   3  10      349.29      337.42      3.47 o 
  -3   3  10      129.59      118.53      3.95 o 
  -2   3  10       25.40       23.17      2.86 o 
  -1   3  10       21.84       22.05      3.68 o 
   0   3  10       49.55       45.95      2.79 o 
   1   3  10     2117.59     2053.94     67.11 o 
   2   3  10      161.65      156.79      4.81 o 
   3   3  10      115.59      108.09      2.91 o 
   4   3  10       71.16       63.37      3.22 o 
   5   3  10        0.97        2.71      2.62 o 
   6   3  10        2.54        0.42      2.15 o 
   7   3  10      351.41      329.40      5.27 o 
   8   3  10        0.09        1.45      1.99 o 
   9   3  10      560.94      565.20      6.67 o 
  10   3  10       40.85       40.59      2.41 o 
  11   3  10       26.27       25.37      2.33 o 
  12   3  10       81.66       74.70      3.02 o 
  13   3  10       14.56       11.62      2.51 o 
  14   3  10        6.31        4.16      2.70 o 
  15   3  10        4.06        6.17      2.81 o 
 -18   4  10        1.34        4.58      2.41 o 
 -17   4  10        7.54        7.68      2.20 o 
 -16   4  10        7.79       12.98      2.16 o 
 -15   4  10        1.06        2.43      2.12 o 
 -14   4  10       23.54       26.38      2.34 o 
 -13   4  10        1.78        4.04      2.02 o 
 -12   4  10       56.58       62.91      2.26 o 
 -11   4  10       42.04       42.82      3.02 o 
 -10   4  10       57.04       53.57      2.26 o 
  -9   4  10       34.07       32.89      4.87 o 
  -8   4  10       21.88       19.19      2.89 o 
  -7   4  10        4.97        2.70      2.62 o 
  -6   4  10      164.47      177.87      3.30 o 
  -5   4  10       24.81       31.37      8.32 o 
  -4   4  10        1.46        7.27      2.50 o 
  -3   4  10      353.58      365.73      5.90 o 
  -2   4  10        7.45       13.23      2.86 o 
  -1   4  10       67.55       69.07      3.12 o 
   0   4  10       68.29       69.24      3.41 o 
   1   4  10      247.06      263.88      5.37 o 
   2   4  10       28.99       28.74      3.30 o 
   3   4  10        4.72        5.37      2.85 o 
   4   4  10       61.20       60.93      2.92 o 
   5   4  10       99.90       94.54      5.36 o 
   6   4  10       32.68       40.50      2.44 o 
   7   4  10        1.12        2.49      2.11 o 
   8   4  10       21.44       19.34      2.21 o 
   9   4  10       14.86       16.41      2.31 o 
  10   4  10       31.25       30.71      2.25 o 
  11   4  10       21.86       17.14      2.32 o 
  12   4  10       21.31       22.31      2.55 o 
  13   4  10       53.59       44.90      2.76 o 
  14   4  10        0.07        1.19      2.75 o 
 -16   5  10       14.67       13.10      2.47 o 
 -15   5  10        0.07        0.78      2.47 o 
 -14   5  10        0.05        0.75      2.16 o 
 -13   5  10       16.61       18.62      2.22 o 
 -12   5  10       20.21       17.33      2.20 o 
 -11   5  10        3.35        5.48      2.32 o 
 -10   5  10        0.20        2.73      2.31 o 
  -9   5  10       25.52       27.35      2.52 o 
  -8   5  10        1.65        1.50      2.15 o 
  -7   5  10       10.52       12.48      2.56 o 
  -6   5  10        0.10        5.36      3.77 o 
  -5   5  10       14.33       13.12      2.61 o 
  -4   5  10        0.11       -1.74      2.88 o 
  -3   5  10        7.21        6.03      2.71 o 
  -2   5  10        0.76        3.37      2.52 o 
  -1   5  10        0.29        1.88      2.89 o 
   0   5  10       22.49       17.50      2.69 o 
   1   5  10       33.31       32.76      4.08 o 
   2   5  10       72.08       73.73      3.04 o 
   3   5  10       26.56       24.49      3.26 o 
   4   5  10       99.92       91.26      2.51 o 
   5   5  10        0.11        1.45      2.33 o 
   6   5  10        2.92        6.95      2.44 o 
   7   5  10       33.29       35.71      2.61 o 
   8   5  10       15.66       13.41      2.23 o 
   9   5  10        8.65       11.36      2.33 o 
  10   5  10        0.20        0.34      2.32 o 
  11   5  10        0.17        2.63      2.49 o 
  12   5  10        1.02       -0.14      2.83 o 
 -13   6  10        0.21        2.36      2.43 o 
 -12   6  10        1.31        5.53      2.33 o 
 -11   6  10        0.04        3.96      2.53 o 
 -10   6  10        0.80       -0.68      2.84 o 
  -9   6  10        1.25        6.01      2.77 o 
  -8   6  10        1.50       -1.63      4.05 o 
  -7   6  10        4.47        8.99      2.52 o 
  -6   6  10       19.85       25.40      3.10 o 
  -5   6  10       20.87       21.60      3.08 o 
  -4   6  10        0.13        0.04      2.95 o 
  -3   6  10       11.30        8.81      2.96 o 
  -2   6  10        0.81        1.06      2.72 o 
  -1   6  10        0.30        1.74      3.42 o 
   0   6  10       12.15       10.82      2.73 o 
   1   6  10       31.28       34.29      2.79 o 
   2   6  10        1.13        0.20      6.61 o 
   3   6  10        3.58        2.32      3.60 o 
   4   6  10        0.08        5.95      2.47 o 
   5   6  10       11.22        9.12      2.54 o 
   6   6  10        1.18        1.74      2.72 o 
   7   6  10        0.27        1.72      2.37 o 
   8   6  10        3.63        1.98      2.54 o 
  -7   7  10        0.12       -1.02      3.36 o 
  -6   7  10        0.14        1.13      3.64 o 
  -5   7  10        5.08        9.91      3.37 o 
  -4   7  10        2.38        3.10      3.64 o 
  -3   7  10       12.31        9.75      3.33 o 
  -2   7  10       22.72       22.34      3.67 o 
  -1   7  10        1.68        6.30      3.28 o 
   0   7  10       33.76       28.03      3.36 o 
   1   7  10        0.22        6.80      3.68 o 
   2   7  10        0.06        3.09      3.87 o 
   3   7  10       11.07       11.39      5.07 o 
 -21   1  11       11.52       15.96      3.22 o 
 -20   1  11        1.50        3.20      3.75 o 
 -19   1  11        0.15        3.39      3.03 o 
 -18   1  11       15.77       17.74      3.19 o 
 -17   1  11        3.68        0.93      2.69 o 
 -16   1  11       12.09       15.44      3.94 o 
 -15   1  11       20.83       24.04      3.04 o 
 -14   1  11      133.53      133.83      3.32 o 
 -13   1  11        0.00        0.34      2.69 o 
 -12   1  11        2.13        3.00      2.65 o 
 -11   1  11      137.07      142.34      3.79 o 
 -10   1  11       32.33       28.58      2.69 o 
  -9   1  11       37.72       47.18      2.70 o 
  -8   1  11       74.98       80.71      3.11 o 
  -7   1  11       74.38       84.02      3.92 o 
  -6   1  11        2.10        4.46      3.70 o 
  -5   1  11      504.38      533.14      5.36 o 
  -4   1  11       22.56       23.22      3.63 o 
  -3   1  11        7.69        4.53      3.70 o 
  -1   1  11      337.39      335.96      5.20 o 
   0   1  11      204.19      207.42      4.24 o 
   1   1  11       23.37       31.60      3.47 o 
   2   1  11        8.78        5.33      3.43 o 
   3   1  11       22.35       30.17      2.58 o 
   4   1  11       10.04       12.10      2.49 o 
   5   1  11        0.32        4.30      2.72 o 
   6   1  11      156.54      160.32      3.17 o 
   7   1  11       62.40       58.81      2.89 o 
   8   1  11        4.21        4.51      2.50 o 
   9   1  11       21.19       21.01      2.75 o 
  10   1  11        0.82        0.49      2.65 o 
  11   1  11       36.10       33.51      2.89 o 
  12   1  11       85.72       80.53      2.88 o 
  13   1  11       32.39       28.80      3.77 o 
  14   1  11       40.32       37.60      3.10 o 
  15   1  11       16.59       18.07      3.17 o 
  16   1  11       10.46       12.33      3.31 o 
 -20   2  11       28.60       30.45      3.68 o 
 -19   2  11       40.21       39.19      3.31 o 
 -18   2  11        0.35        0.60      3.35 o 
 -17   2  11       33.33       38.79      3.03 o 
 -16   2  11        0.16        3.50      3.86 o 
 -15   2  11        0.70        1.79      2.87 o 
 -14   2  11        9.65       12.36      5.22 o 
 -13   2  11       25.40       27.14      2.72 o 
 -12   2  11       13.36       12.10      2.66 o 
 -11   2  11        0.01        5.85      2.79 o 
 -10   2  11      211.72      217.66      3.38 o 
  -9   2  11      425.08      413.09      5.81 o 
  -8   2  11      471.53      486.46      5.32 o 
  -7   2  11      284.37      261.38      4.48 o 
  -6   2  11      153.33      144.69      4.19 o 
  -5   2  11        5.26        2.61      2.57 o 
  -4   2  11       44.28       44.32      2.89 o 
  -3   2  11      128.79      128.06      9.29 o 
  -2   2  11       11.66       16.86      4.12 o 
  -1   2  11       16.03       19.90      2.61 o 
   0   2  11       20.99       20.78      3.40 o 
   1   2  11     1042.58      967.26      5.78 o 
   2   2  11       29.52       32.97      3.52 o 
   3   2  11      897.17      876.47      6.17 o 
   4   2  11      437.50      451.32      5.67 o 
   5   2  11      282.05      258.81      7.12 o 
   6   2  11       94.42       98.15      5.47 o 
   7   2  11       90.10       75.00      2.72 o 
   8   2  11       25.84       29.20      3.56 o 
   9   2  11        3.01        5.90      3.15 o 
  10   2  11       27.33       28.27      2.84 o 
  11   2  11        0.67        2.09      2.77 o 
  12   2  11        8.08        8.69      2.93 o 
  13   2  11       16.85       17.93      3.37 o 
  14   2  11        4.37        5.18      3.06 o 
  15   2  11        0.16        3.39      3.18 o 
 -19   3  11        1.12        7.23      3.45 o 
 -18   3  11       25.56       23.61      5.33 o 
 -17   3  11        7.55        3.34      3.47 o 
 -16   3  11       70.47       67.45      4.07 o 
 -15   3  11       22.92       27.34      6.40 o 
 -14   3  11       12.32        9.43      3.24 o 
 -13   3  11       58.62       61.52      2.98 o 
 -12   3  11        0.07        2.38      3.16 o 
 -11   3  11       13.16       13.89      2.10 o 
 -10   3  11       25.57       24.37      2.85 o 
  -9   3  11      101.78       91.68      3.11 o 
  -8   3  11       87.21       81.93      2.80 o 
  -7   3  11       27.29       38.02      2.87 o 
  -6   3  11      274.00      271.89      4.02 o 
  -5   3  11      231.75      230.16      9.78 o 
  -4   3  11      224.71      198.80      3.20 o 
  -3   3  11     1005.36      982.43     17.72 o 
  -2   3  11      501.70      484.49     15.77 o 
  -1   3  11      246.32      229.23      5.54 o 
   0   3  11      115.81      125.87      2.95 o 
   1   3  11      519.20      512.46     14.33 o 
   2   3  11      906.76      888.76     26.72 o 
   3   3  11        7.74        8.36      2.77 o 
   4   3  11       23.77       24.99      2.71 o 
   5   3  11       27.52       28.35      2.49 o 
   6   3  11       42.55       50.89      2.39 o 
   7   3  11       14.25       13.52      2.44 o 
   8   3  11        0.28        7.45      2.37 o 
   9   3  11        2.15        4.21      2.45 o 
  10   3  11       27.16       23.62      3.01 o 
  11   3  11        0.34        1.17      2.97 o 
  12   3  11        2.70        7.29      3.55 o 
  13   3  11        0.70       -0.57      4.67 o 
  14   3  11       17.83       23.16      3.65 o 
 -18   4  11        0.03        2.84      2.29 o 
 -17   4  11        0.01        1.58      2.25 o 
 -16   4  11       69.85       63.00      2.44 o 
 -15   4  11        0.61        0.85      2.12 o 
 -14   4  11        0.01       -0.66      2.06 o 
 -13   4  11       13.93       14.74      2.16 o 
 -12   4  11        1.38        2.36      2.00 o 
 -11   4  11       57.08       53.96      2.93 o 
 -10   4  11        9.14        5.90      3.54 o 
  -9   4  11       26.59       29.17      2.92 o 
  -8   4  11        1.02        3.32      2.79 o 
  -7   4  11       54.23       55.52      2.68 o 
  -6   4  11        6.92        7.02      2.55 o 
  -5   4  11       32.39       31.10      2.88 o 
  -4   4  11      101.38       99.12      8.31 o 
  -3   4  11        8.64       12.12      2.58 o 
  -2   4  11       68.07       66.02      4.65 o 
  -1   4  11      220.50      213.67      8.18 o 
   0   4  11      984.69      921.69     11.05 o 
   1   4  11       72.89       72.10      6.95 o 
   2   4  11       87.74       84.47      3.02 o 
   3   4  11        3.98        0.88      3.33 o 
   4   4  11      148.58      149.97      3.71 o 
   5   4  11        0.36        1.95      2.77 o 
   6   4  11        6.90        7.74      3.38 o 
   7   4  11      141.07      146.82      5.27 o 
   8   4  11        0.22        1.68      2.62 o 
   9   4  11       49.96       56.01      2.26 o 
  10   4  11       54.88       54.79      2.50 o 
  11   4  11        4.17        4.17      2.32 o 
  12   4  11        0.06        2.82      2.55 o 
  13   4  11       36.98       36.01      2.77 o 
 -15   5  11       11.26       15.51      2.66 o 
 -14   5  11       12.09       13.06      2.27 o 
 -13   5  11        0.57        5.01      2.17 o 
 -12   5  11        9.77       16.30      2.95 o 
 -11   5  11       26.94       28.18      2.62 o 
 -10   5  11       34.39       41.38      5.75 o 
  -9   5  11       64.81       62.66      3.56 o 
  -8   5  11       21.29       19.86      4.70 o 
  -7   5  11        5.45        7.80      2.92 o 
  -6   5  11        5.38       12.12      2.83 o 
  -5   5  11        1.64        0.10      2.84 o 
  -4   5  11       14.00        8.12      2.68 o 
  -3   5  11       41.11       45.52      2.80 o 
  -2   5  11        5.52       10.77      3.29 o 
  -1   5  11      135.03      126.79      5.99 o 
   0   5  11       19.86       31.68      3.24 o 
   1   5  11        0.84        3.64      2.59 o 
   2   5  11        5.48        9.74      3.21 o 
   3   5  11       19.87       24.08      2.98 o 
   4   5  11        2.81        2.65      2.92 o 
   5   5  11        0.30        2.92      4.45 o 
   6   5  11       14.55       21.16      3.20 o 
   7   5  11        5.39        7.71      2.26 o 
   8   5  11       21.40       24.96      2.57 o 
   9   5  11        2.17        2.39      2.35 o 
  10   5  11        4.21        2.18      2.60 o 
 -12   6  11       19.63       20.53      2.36 o 
 -11   6  11        1.69        3.51      2.55 o 
 -10   6  11       14.56       14.31      3.52 o 
  -9   6  11        3.12        3.38      3.61 o 
  -8   6  11       10.26       11.81      3.19 o 
  -7   6  11       13.10       13.99      3.45 o 
  -6   6  11       26.26       23.11      3.13 o 
  -5   6  11        0.43        1.57      3.38 o 
  -4   6  11        0.79        3.83      3.08 o 
  -3   6  11       30.66       30.52      3.10 o 
  -2   6  11        3.04        4.64      3.01 o 
  -1   6  11        0.00        2.38      2.75 o 
   0   6  11        4.26        7.88      3.51 o 
   1   6  11        1.45        2.49      3.46 o 
   2   6  11        6.76       10.79      3.11 o 
   3   6  11       11.75       11.73      3.18 o 
   4   6  11       15.14       16.76      3.20 o 
   5   6  11        0.62       -0.11      3.22 o 
   6   6  11        5.16        4.04      3.34 o 
   7   6  11        0.55        1.60      2.58 o 
 -20   0  12        2.19        8.16      5.07 o 
 -19   0  12        1.77       10.89      4.12 o 
 -18   0  12      105.39       90.81      4.33 o 
 -17   0  12       15.16       21.36      3.88 o 
 -16   0  12      165.41      137.02      4.15 o 
 -15   0  12       92.33       94.64      4.80 o 
 -14   0  12        3.54        8.41      3.77 o 
 -13   0  12        3.23        5.11      3.59 o 
 -12   0  12       35.57       34.59      3.90 o 
 -11   0  12       10.05        6.50      4.66 o 
 -10   0  12       20.51       16.07      3.83 o 
  -9   0  12      157.75      156.19      4.19 o 
  -8   0  12       13.49       16.79      3.65 o 
  -7   0  12       10.81       10.11      4.46 o 
  -6   0  12      715.74      714.04      5.83 o 
   1   0  12      281.05      308.69      4.57 o 
   2   0  12        6.16        8.45      3.47 o 
   3   0  12      214.95      222.17      4.35 o 
   4   0  12      198.02      203.49      4.30 o 
   5   0  12       19.37       25.73      3.47 o 
   6   0  12      306.43      295.43      4.51 o 
   7   0  12      155.04      158.39      4.13 o 
   8   0  12      142.72      154.84      4.17 o 
   9   0  12       51.07       55.32      3.72 o 
  10   0  12       33.00       29.41      4.68 o 
  11   0  12      331.80      340.61      5.27 o 
  12   0  12       18.84       22.14      4.75 o 
  13   0  12      112.85      101.35      4.48 o 
  14   0  12      124.61      130.31      4.71 o 
  15   0  12       11.04        9.39      5.20 o 
 -20   1  12        5.95        8.32      2.91 o 
 -19   1  12       31.73       29.47      3.53 o 
 -18   1  12        1.03        2.85      3.19 o 
 -17   1  12        0.62        2.78      2.92 o 
 -16   1  12       19.76       20.73      2.73 o 
 -15   1  12        9.72       13.45      2.91 o 
 -14   1  12       67.87       57.38      2.88 o 
 -13   1  12      114.69      102.60      3.20 o 
 -12   1  12       31.94       28.12      3.29 o 
 -11   1  12       45.92       47.49      2.69 o 
 -10   1  12        0.04       -1.36      2.51 o 
  -9   1  12       56.05       56.69      2.83 o 
  -8   1  12      390.25      382.10      5.44 o 
  -7   1  12      451.70      439.16      5.11 o 
  -6   1  12      136.02      144.20      4.10 o 
  -5   1  12      209.97      212.22      4.22 o 
  -4   1  12       72.55       76.44      3.92 o 
  -3   1  12       67.74       78.97      3.81 o 
  -2   1  12      214.83      207.27      4.06 o 
  -1   1  12       84.89       74.38      4.44 o 
   0   1  12      342.44      348.75      4.66 o 
   1   1  12     1820.80     1749.23      7.98 o 
   2   1  12       78.79       86.89      3.83 o 
   3   1  12      309.33      285.07      3.47 o 
   4   1  12      105.45      111.16      2.99 o 
   5   1  12       16.14       20.59      3.70 o 
   6   1  12       15.19       15.89      2.56 o 
   7   1  12      283.24      281.90      3.34 o 
   8   1  12       60.59       56.81      3.03 o 
   9   1  12      295.10      293.50      5.33 o 
  10   1  12       17.24       20.13      2.54 o 
  11   1  12       29.22       27.40      2.71 o 
  12   1  12      157.51      160.32      3.24 o 
  13   1  12       13.26       16.14      4.45 o 
  14   1  12        6.68        9.87      3.48 o 
  15   1  12       58.53       59.18      4.14 o 
 -20   2  12       18.94       16.84      3.74 o 
 -19   2  12        0.08        0.14      3.24 o 
 -18   2  12        8.93       13.09      3.52 o 
 -17   2  12        1.20        3.07      2.99 o 
 -16   2  12       23.38       21.00      3.34 o 
 -15   2  12        2.82       10.76      2.92 o 
 -14   2  12       18.52       23.86      3.36 o 
 -13   2  12       17.82       15.71      3.37 o 
 -12   2  12      109.71      118.49      3.77 o 
 -11   2  12      506.31      542.42      7.13 o 
 -10   2  12        3.79        2.40      2.84 o 
  -9   2  12       36.13       39.34      3.74 o 
  -8   2  12      144.57      150.74      4.98 o 
  -7   2  12      317.46      320.29      4.78 o 
  -6   2  12      341.67      329.37      4.91 o 
  -5   2  12        4.36        2.29      4.34 o 
  -4   2  12      193.25      197.74      9.45 o 
  -3   2  12      346.19      355.31     19.05 o 
  -2   2  12       21.22       20.33      4.03 o 
  -1   2  12        4.48        5.65      2.77 o 
   0   2  12      245.34      257.95     13.04 o 
   1   2  12       20.86       26.16      2.60 o 
   2   2  12       40.37       37.59      3.52 o 
   3   2  12        0.07       -4.84      3.45 o 
   4   2  12       70.28       60.14      3.65 o 
   5   2  12      297.30      302.04      3.39 o 
   6   2  12       32.43       29.30      5.49 o 
   7   2  12       81.35       81.02      3.81 o 
   8   2  12        0.05        2.05      2.50 o 
   9   2  12       31.70       31.77      2.88 o 
  10   2  12        2.48        4.78      2.75 o 
  11   2  12       89.69       86.63      4.00 o 
  12   2  12       28.39       21.93      3.04 o 
  13   2  12       26.70       26.54      4.68 o 
  14   2  12       29.01       37.79      3.26 o 
 -19   3  12        0.16        5.07      5.13 o 
 -18   3  12        6.69        8.59      3.25 o 
 -17   3  12        0.31        1.52      3.49 o 
 -16   3  12        0.16        3.74      3.07 o 
 -15   3  12       57.23       53.85      3.80 o 
 -14   3  12        0.74        3.21      3.26 o 
 -13   3  12       33.53       46.29      2.70 o 
 -12   3  12       22.85       22.46      2.84 o 
 -11   3  12       55.32       51.08      3.96 o 
 -10   3  12       43.42       32.38      2.95 o 
  -9   3  12        7.07       13.01      3.57 o 
  -8   3  12       84.33       93.81      3.02 o 
  -7   3  12       20.66       27.97      2.62 o 
  -6   3  12        2.50        3.87      2.57 o 
  -5   3  12       22.57       26.42      2.74 o 
  -4   3  12      699.18      667.83     23.07 o 
  -3   3  12      259.64      266.83      4.65 o 
  -2   3  12      280.68      286.08      8.48 o 
  -1   3  12       22.12       22.15      2.64 o 
   0   3  12      240.33      255.02     15.26 o 
   1   3  12       58.52       58.88      2.70 o 
   2   3  12       31.91       27.88      2.84 o 
   3   3  12        0.85        5.51      2.50 o 
   4   3  12      155.27      154.39      3.16 o 
   5   3  12        9.14        7.99      2.52 o 
   6   3  12       33.82       34.81      3.09 o 
   7   3  12        9.33       14.09      2.26 o 
   8   3  12        9.56        8.97      2.42 o 
   9   3  12      146.55      147.12      4.67 o 
  10   3  12       34.26       25.01      3.06 o 
  11   3  12        8.17       10.81      2.96 o 
  12   3  12       28.89       30.15      3.50 o 
  13   3  12        0.37        0.07      3.20 o 
 -17   4  12        1.32        6.45      2.78 o 
 -16   4  12        0.24       -2.29      2.71 o 
 -15   4  12        3.11        4.29      2.84 o 
 -14   4  12       49.37       55.67      2.90 o 
 -13   4  12        9.58        7.75      2.24 o 
 -12   4  12       41.79       40.19      2.58 o 
 -11   4  12        8.19       15.68      6.68 o 
 -10   4  12       20.05       21.79      2.67 o 
  -9   4  12        9.59       14.21      3.42 o 
  -8   4  12        0.39        6.39      2.84 o 
  -7   4  12        2.88        1.72      2.61 o 
  -6   4  12       53.44       67.63      2.84 o 
  -5   4  12       60.35       59.04      5.18 o 
  -4   4  12       73.62       71.87      9.65 o 
  -3   4  12       87.68      101.67      3.01 o 
  -2   4  12        8.66       12.90      2.58 o 
  -1   4  12       52.61       52.88      3.05 o 
   0   4  12       15.51       20.90      3.23 o 
   1   4  12       16.98       17.45      2.90 o 
   2   4  12      155.93      158.10      5.31 o 
   3   4  12        0.17        2.57      2.60 o 
   4   4  12       25.46       23.31      2.70 o 
   5   4  12       98.58       90.62      7.35 o 
   6   4  12        0.04       -1.13      2.26 o 
   7   4  12       31.18       27.24      2.57 o 
   8   4  12        2.47        3.53      2.52 o 
   9   4  12        2.04        2.28      2.55 o 
  10   4  12       30.39       22.90      2.69 o 
  11   4  12        2.96        2.60      2.89 o 
  12   4  12        6.44        3.99      4.17 o 
 -14   5  12        0.50        3.75      2.76 o 
 -13   5  12        5.66        3.25      2.71 o 
 -12   5  12        1.43        5.51      2.61 o 
 -11   5  12        0.00        2.76      3.48 o 
 -10   5  12       41.02       43.64      3.13 o 
  -9   5  12        2.20        7.00      3.29 o 
  -8   5  12       48.79       60.54      5.16 o 
  -7   5  12       51.25       62.94      2.99 o 
  -6   5  12       25.18       23.56      3.38 o 
  -5   5  12        3.76        6.23      2.90 o 
  -4   5  12       31.58       24.99      2.69 o 
  -3   5  12        0.08        3.40      2.63 o 
  -2   5  12       25.57       20.43      5.55 o 
  -1   5  12       28.81       21.96      2.91 o 
   0   5  12       10.77        8.83      2.68 o 
   1   5  12      115.87      118.08      3.03 o 
   2   5  12        5.71       13.71      4.01 o 
   3   5  12       52.47       46.71      3.09 o 
   4   5  12       16.32       14.62      3.06 o 
   5   5  12       41.72       36.23      3.18 o 
   6   5  12        3.60        2.62      3.06 o 
   7   5  12        0.24        2.56      2.70 o 
   8   5  12        2.81        0.04      2.83 o 
   9   5  12       13.04       15.97      3.00 o 
 -10   6  12        0.64        1.52      3.32 o 
  -9   6  12        2.60        7.15      3.63 o 
  -8   6  12        0.00       -0.84      3.18 o 
  -7   6  12        0.02       -0.52      3.53 o 
  -6   6  12        7.39       11.50      3.73 o 
  -5   6  12       15.67       18.12      4.49 o 
  -4   6  12        0.02        0.96      2.91 o 
  -3   6  12       14.26       13.66      2.92 o 
  -2   6  12        2.10        5.06      3.12 o 
  -1   6  12        0.08        3.88      2.83 o 
   0   6  12        9.59       14.31      3.05 o 
   1   6  12        0.08        5.26      3.05 o 
   2   6  12        1.55        3.72      3.55 o 
   3   6  12        1.41        4.03      3.25 o 
   4   6  12        3.09        6.14      3.26 o 
   5   6  12       10.28       13.14      3.51 o 
 -20   1  13        1.36       -1.82      3.99 o 
 -19   1  13        1.51        3.31      3.55 o 
 -18   1  13        7.39       10.01      2.83 o 
 -17   1  13        1.27        4.59      3.03 o 
 -16   1  13       46.78       44.58      2.84 o 
 -15   1  13        2.01       -0.47      5.08 o 
 -14   1  13      114.08      116.30      5.60 o 
 -13   1  13        3.04        4.55      2.71 o 
 -12   1  13        0.03       -1.46      2.81 o 
 -11   1  13      421.39      428.10      6.23 o 
 -10   1  13        0.44        4.98      2.82 o 
  -9   1  13       64.15       60.40      2.75 o 
  -8   1  13       24.57       20.43      2.61 o 
  -7   1  13       27.25       26.25      3.65 o 
  -6   1  13       34.72       30.06      3.70 o 
  -5   1  13      135.13      131.55      4.12 o 
  -4   1  13      187.65      180.24      5.13 o 
  -3   1  13      117.84      105.86      3.97 o 
  -2   1  13      227.28      234.22      4.33 o 
  -1   1  13        7.88        9.53      4.21 o 
   0   1  13      104.39       92.74      3.81 o 
   1   1  13       32.84       30.71      3.56 o 
   2   1  13        8.81        5.92      3.41 o 
   3   1  13       21.57       23.49      3.42 o 
   4   1  13      191.67      180.66      4.05 o 
   5   1  13       58.65       56.37      4.30 o 
   6   1  13       29.88       27.28      2.74 o 
   7   1  13       11.23        9.02      2.52 o 
   8   1  13        1.38       -0.45      3.27 o 
   9   1  13       52.10       59.42      3.00 o 
  10   1  13        4.44        4.94      3.18 o 
  11   1  13        2.10        4.43      3.27 o 
  12   1  13       28.70       31.18      3.44 o 
  13   1  13        4.81        3.63      3.11 o 
  14   1  13       17.95       19.55      3.28 o 
 -19   2  13        0.30        2.79      3.27 o 
 -18   2  13        3.72        4.34      3.12 o 
 -17   2  13        1.10        1.62      3.03 o 
 -16   2  13        2.36        4.51      2.73 o 
 -15   2  13       17.44       19.74      2.73 o 
 -14   2  13       90.34       88.67      2.92 o 
 -13   2  13        0.05       -0.21      3.28 o 
 -12   2  13       45.79       48.62      2.71 o 
 -11   2  13       39.69       37.06      4.89 o 
 -10   2  13       67.87       73.34      3.01 o 
  -9   2  13       44.33       36.65      3.72 o 
  -8   2  13      390.98      388.18      5.02 o 
  -7   2  13      102.66       95.03      3.95 o 
  -6   2  13      293.12      279.96      4.14 o 
  -5   2  13      165.25      162.21      6.01 o 
  -4   2  13      132.85      134.36      5.38 o 
  -3   2  13       86.79       85.43      3.13 o 
  -2   2  13      114.01      100.69      7.32 o 
  -1   2  13       97.75      101.46      2.98 o 
   0   2  13      158.84      153.31      3.12 o 
   1   2  13       13.24       21.79      2.72 o 
   2   2  13       25.79       26.52      3.50 o 
   3   2  13       76.65       67.49      3.56 o 
   4   2  13        4.55        1.82      4.03 o 
   5   2  13       22.64       17.21      2.82 o 
   6   2  13       37.94       34.35      2.56 o 
   7   2  13        1.42        0.18      5.61 o 
   8   2  13       82.99       78.49      3.06 o 
   9   2  13        0.10        1.12      2.86 o 
  10   2  13       35.11       37.66      2.81 o 
  11   2  13        2.40        2.59      2.94 o 
  12   2  13        6.64        8.48      3.10 o 
  13   2  13       36.01       34.61      3.41 o 
 -18   3  13        2.57        4.54      2.99 o 
 -17   3  13       11.66        9.16      4.39 o 
 -16   3  13        2.60        3.99      3.43 o 
 -15   3  13       10.99        9.60      2.80 o 
 -14   3  13        1.39        0.53      2.65 o 
 -13   3  13       13.70       12.08      2.61 o 
 -12   3  13       10.63       10.21      2.28 o 
 -11   3  13       38.99       39.88      2.29 o 
 -10   3  13       22.41       28.17      2.64 o 
  -9   3  13      198.22      202.23      5.94 o 
  -8   3  13      129.20      126.91      6.15 o 
  -7   3  13       88.30       77.38      5.23 o 
  -6   3  13       26.41       31.90      4.36 o 
  -5   3  13        0.03        6.33      2.77 o 
  -4   3  13      120.45      114.55      3.61 o 
  -3   3  13       55.99       65.59      3.08 o 
  -2   3  13       82.68       79.94      2.80 o 
  -1   3  13      444.71      437.15     10.52 o 
   0   3  13      132.45      132.24      3.15 o 
   1   3  13        3.91        3.38      2.79 o 
   2   3  13       36.44       40.61      2.62 o 
   3   3  13       12.45       16.76      2.86 o 
   4   3  13       91.59       85.75      2.92 o 
   5   3  13        6.49        7.55      2.12 o 
   6   3  13       32.63       33.14      2.33 o 
   7   3  13       16.87       21.11      2.19 o 
   8   3  13       69.67       75.90      3.31 o 
   9   3  13       61.19       61.59      2.72 o 
  10   3  13        3.75        6.37      2.62 o 
  11   3  13       74.27       78.62      2.93 o 
  12   3  13       40.96       38.77      3.96 o 
 -16   4  13        0.03        2.53      2.95 o 
 -15   4  13        0.96        4.04      2.71 o 
 -14   4  13       18.12       16.21      2.64 o 
 -13   4  13        1.84       -1.07      2.36 o 
 -12   4  13       12.76       12.41      2.69 o 
 -11   4  13        7.54       11.32      4.92 o 
 -10   4  13        0.93        1.87      2.93 o 
  -9   4  13       15.98       13.26      2.76 o 
  -8   4  13        6.30        6.50      2.71 o 
  -7   4  13      213.76      220.60      9.17 o 
  -6   4  13        4.88        3.76      4.22 o 
  -5   4  13      403.79      362.69     12.41 o 
  -4   4  13       15.91       16.37      2.87 o 
  -3   4  13      128.51      136.15      3.30 o 
  -2   4  13       32.14       32.72      3.09 o 
  -1   4  13       74.07       68.70      2.87 o 
   0   4  13       56.82       47.69      2.91 o 
   1   4  13       90.44       87.32      3.12 o 
   2   4  13        4.65        3.03      2.88 o 
   3   4  13        2.95        7.77      3.19 o 
   4   4  13      152.66      161.74      3.73 o 
   5   4  13       16.84       20.26      6.47 o 
   6   4  13       62.56       64.23      2.72 o 
   7   4  13        5.83        7.43      2.58 o 
   8   4  13        2.20        3.85      2.60 o 
   9   4  13        4.32        8.25      2.75 o 
  10   4  13       37.98       40.96      2.77 o 
 -13   5  13       14.96       13.78      2.59 o 
 -12   5  13        0.59        0.84      2.73 o 
 -11   5  13       14.25       14.67      2.95 o 
 -10   5  13       20.75       24.57      3.17 o 
  -9   5  13       13.03       12.52      4.03 o 
  -8   5  13        6.86        7.42      3.47 o 
  -7   5  13        6.74        8.22      2.95 o 
  -6   5  13       16.42       18.21      4.44 o 
  -5   5  13        3.35        9.47      3.28 o 
  -4   5  13       14.49       15.60      3.03 o 
  -3   5  13        5.07        6.86      2.69 o 
  -2   5  13       34.04       35.21      3.12 o 
  -1   5  13       39.86       40.08      2.86 o 
   0   5  13       19.79       27.94      3.38 o 
   1   5  13       20.68       22.08      4.17 o 
   2   5  13       56.30       56.43      5.74 o 
   3   5  13        3.39        7.78      3.05 o 
   4   5  13        0.82        4.75      3.08 o 
   5   5  13        5.02        8.00      3.14 o 
   6   5  13       30.29       35.20      2.82 o 
   7   5  13       13.05       12.80      2.79 o 
  -8   6  13       23.86       18.38      6.09 o 
  -7   6  13       20.79       26.47      3.32 o 
  -6   6  13        0.92        0.82      2.95 o 
  -5   6  13       18.28       27.30      3.29 o 
  -4   6  13        5.24        7.88      3.26 o 
  -3   6  13       20.82       19.54      3.71 o 
  -2   6  13        8.48        9.05      3.63 o 
  -1   6  13       45.01       54.94      5.97 o 
   0   6  13        0.15       -1.65      3.17 o 
   1   6  13       39.85       37.60      3.79 o 
   2   6  13        0.21        0.96      3.29 o 
 -19   0  14        1.82        8.25      5.13 o 
 -18   0  14       55.35       57.23      5.22 o 
 -17   0  14        2.97        1.30      4.77 o 
 -16   0  14      159.30      167.55      5.43 o 
 -15   0  14       38.10       30.26      4.77 o 
 -14   0  14        2.75       10.22      4.80 o 
 -13   0  14      163.65      175.92      5.43 o 
 -12   0  14      313.04      300.18      5.52 o 
 -11   0  14        2.85        2.94      3.92 o 
 -10   0  14       27.48       21.38      3.77 o 
  -9   0  14       14.78       18.98      3.61 o 
  -8   0  14      173.97      170.65      4.13 o 
  -7   0  14        2.96        8.16      3.65 o 
  -6   0  14      533.65      504.80      5.11 o 
   0   0  14        3.22        3.34      3.65 o 
   1   0  14        0.10        3.32      4.37 o 
   2   0  14        0.19        4.42      4.37 o 
   3   0  14      313.80      289.58      5.20 o 
   4   0  14      135.40      133.81      4.73 o 
   5   0  14      198.59      189.13      4.15 o 
   6   0  14       18.06       24.70      3.77 o 
   7   0  14      135.48      133.25      4.19 o 
   8   0  14       94.34       98.45      4.08 o 
   9   0  14       36.75       39.83      4.75 o 
  10   0  14       22.29       31.72      3.92 o 
  11   0  14      125.75      108.25      4.64 o 
  12   0  14      221.99      191.93      5.00 o 
  13   0  14        9.18       10.87      5.16 o 
 -19   1  14        3.97        6.03      3.27 o 
 -18   1  14       27.60       23.23      3.23 o 
 -17   1  14        4.90        3.15      3.10 o 
 -16   1  14        2.48        2.21      2.84 o 
 -15   1  14      105.94      101.88      3.87 o 
 -14   1  14       38.46       33.01      2.82 o 
 -13   1  14      151.14      169.30      3.16 o 
 -12   1  14      154.66      158.44      7.66 o 
 -11   1  14       90.98       92.12      3.11 o 
 -10   1  14      128.74      130.85      2.90 o 
  -9   1  14       62.62       75.68      2.76 o 
  -8   1  14      230.82      231.00      3.90 o 
  -7   1  14      334.15      314.23      4.60 o 
  -6   1  14      122.47      134.77      4.73 o 
  -5   1  14      100.60       93.70      3.88 o 
  -4   1  14      229.08      216.90      4.35 o 
  -3   1  14       79.02       90.56      2.76 o 
  -2   1  14       69.52       80.20      3.65 o 
  -1   1  14        0.82        3.68      3.41 o 
   0   1  14       11.38       20.40      3.41 o 
   1   1  14      161.63      193.05      4.37 o 
   2   1  14        0.01        3.71      2.75 o 
   3   1  14      176.32      182.13      3.26 o 
   4   1  14       40.48       38.09      3.14 o 
   5   1  14        0.19        1.32      2.59 o 
   6   1  14       73.32       78.19      4.90 o 
   7   1  14       79.75       76.74      4.57 o 
   8   1  14        0.25        1.91      3.24 o 
   9   1  14      330.42      335.02      5.12 o 
  10   1  14        0.78       -0.52      3.03 o 
  11   1  14        5.99        6.20      2.73 o 
  12   1  14       24.06       24.74      2.91 o 
 -18   2  14        8.81       11.17      4.76 o 
 -17   2  14        5.26        6.08      2.92 o 
 -16   2  14        2.31        7.43      3.10 o 
 -15   2  14        0.80        4.79      2.72 o 
 -14   2  14        6.80        8.00      4.09 o 
 -13   2  14        9.41       15.17      2.68 o 
 -12   2  14        2.31        1.32      2.86 o 
 -11   2  14       85.08       86.42      3.10 o 
 -10   2  14       61.98       70.84      3.04 o 
  -9   2  14      486.04      471.07      5.27 o 
  -8   2  14      143.30      132.51      4.15 o 
  -7   2  14       48.39       49.56      3.81 o 
  -6   2  14       63.25       66.39      2.73 o 
  -5   2  14       17.83       18.10      2.65 o 
  -4   2  14       42.66       46.11      2.90 o 
  -3   2  14      120.16      124.92      9.92 o 
  -2   2  14       25.72       26.58      2.84 o 
  -1   2  14      216.89      203.13     17.32 o 
   0   2  14      307.92      305.12      6.86 o 
   1   2  14       34.74       30.68      5.57 o 
   2   2  14      261.74      277.02      4.48 o 
   3   2  14       54.89       60.12      3.65 o 
   4   2  14        4.66        5.84      2.51 o 
   5   2  14      218.54      242.49      4.65 o 
   6   2  14       90.60       86.73      3.16 o 
   7   2  14       71.49       72.53      3.21 o 
   8   2  14       55.06       62.30      2.84 o 
   9   2  14        1.65        5.90      2.96 o 
  10   2  14        0.66        5.68      2.73 o 
  11   2  14      102.09       96.26      3.91 o 
  12   2  14        7.37        6.70      3.22 o 
 -17   3  14        0.78        0.72      2.91 o 
 -16   3  14       49.32       53.72      3.10 o 
 -15   3  14        2.43        6.77      2.81 o 
 -14   3  14       30.45       30.32      2.89 o 
 -13   3  14        9.08       17.96      2.50 o 
 -12   3  14       11.47        8.20      2.52 o 
 -11   3  14       13.73       13.23      2.32 o 
 -10   3  14        0.01        0.57      2.83 o 
  -9   3  14       12.29        8.84      2.97 o 
  -8   3  14      114.13      133.47      3.25 o 
  -7   3  14      139.93      153.48      4.16 o 
  -6   3  14      131.60      136.70      3.59 o 
  -5   3  14       65.51       68.79      2.77 o 
  -4   3  14       17.97       25.43      2.87 o 
  -3   3  14        3.92        3.17      2.56 o 
  -2   3  14       46.22       39.25      4.38 o 
  -1   3  14      223.27      220.07      5.87 o 
   0   3  14        6.68       10.86      3.47 o 
   1   3  14       19.60       30.30      3.43 o 
   2   3  14       71.83       76.99      2.98 o 
   3   3  14       47.37       36.50      2.77 o 
   4   3  14      169.10      160.36      3.32 o 
   5   3  14       32.39       29.53      2.34 o 
   6   3  14        3.10        4.41      2.32 o 
   7   3  14       34.11       28.18      2.81 o 
   8   3  14        3.33        2.69      3.13 o 
   9   3  14       86.02       87.09      2.88 o 
  10   3  14        1.36        0.67      2.78 o 
 -15   4  14        7.46        7.63      3.05 o 
 -14   4  14        2.40        3.83      2.55 o 
 -13   4  14        3.16        1.58      2.63 o 
 -12   4  14       13.35       15.64      2.29 o 
 -11   4  14       20.75       21.25      2.96 o 
 -10   4  14        3.71        2.36      2.78 o 
  -9   4  14        2.81        3.22      3.04 o 
  -8   4  14        0.83       -0.08      2.69 o 
  -7   4  14        8.80       10.00      2.97 o 
  -6   4  14       77.55       63.08      3.09 o 
  -5   4  14        0.48        4.84      2.65 o 
  -4   4  14        6.35        7.02      2.77 o 
  -3   4  14        2.95        6.68      2.89 o 
  -2   4  14        0.70        2.18      3.25 o 
  -1   4  14       23.96       19.48      2.75 o 
   0   4  14        2.79        1.61      2.97 o 
   1   4  14       23.89       26.95      5.82 o 
   2   4  14       16.12       15.18      2.98 o 
   3   4  14       47.69       48.61      6.72 o 
   4   4  14       31.79       28.33      3.29 o 
   5   4  14       63.52       70.50      3.73 o 
   6   4  14       15.68       17.32      2.64 o 
   7   4  14       89.97       87.05      5.22 o 
   8   4  14       17.98       23.15      2.73 o 
 -11   5  14        1.05       -0.03      3.27 o 
 -10   5  14        1.54        3.48      2.94 o 
  -9   5  14        7.04        2.86      3.14 o 
  -8   5  14        0.10        1.47      2.84 o 
  -7   5  14        8.27        9.07      2.77 o 
  -6   5  14        1.33        2.39      3.12 o 
  -5   5  14       15.57       17.52      2.84 o 
  -4   5  14       27.77       25.87      2.91 o 
  -3   5  14        1.41       -0.38      3.08 o 
  -2   5  14        5.25        9.69      2.80 o 
  -1   5  14        9.48       13.93      2.84 o 
   0   5  14        0.54        3.82      2.83 o 
   1   5  14       21.62       19.70      3.15 o 
   2   5  14        1.24       -0.06      3.15 o 
   3   5  14        3.47        4.77      3.19 o 
   4   5  14        0.00        2.19      3.22 o 
   5   5  14        0.38        2.26      3.24 o 
 -18   1  15        1.90        1.82      4.10 o 
 -17   1  15        6.06        8.90      2.93 o 
 -16   1  15       15.29       18.70      5.08 o 
 -15   1  15        2.64        7.69      2.98 o 
 -14   1  15        0.86        5.89      2.94 o 
 -13   1  15       91.97       86.33      2.96 o 
 -12   1  15       34.56       37.99      4.52 o 
 -11   1  15       93.10       87.24      2.92 o 
 -10   1  15       54.86       57.79      2.76 o 
  -9   1  15       77.22       70.80      3.14 o 
  -8   1  15        6.41        6.88      2.57 o 
  -7   1  15       88.06       75.48      3.97 o 
  -6   1  15       18.43       13.69      4.42 o 
  -5   1  15      118.94      120.40      4.15 o 
  -4   1  15       11.79       12.17      3.61 o 
  -3   1  15       11.08       12.34      3.37 o 
  -2   1  15        6.06       10.83      4.28 o 
  -1   1  15        0.62        3.92      3.47 o 
   0   1  15       41.10       29.32      3.56 o 
   1   1  15       47.09       45.32      3.74 o 
   2   1  15       82.37       81.71      2.67 o 
   3   1  15       64.08       65.69      3.00 o 
   4   1  15       10.43       12.20      3.18 o 
   5   1  15       14.89       17.01      2.61 o 
   6   1  15       61.44       78.36      3.36 o 
   7   1  15       44.91       47.34      3.07 o 
   8   1  15       43.21       49.36      3.18 o 
   9   1  15       11.56       12.64      3.07 o 
  10   1  15        3.76        4.29      2.87 o 
  11   1  15        0.26        0.90      3.37 o 
 -17   2  15        5.51        2.98      2.96 o 
 -16   2  15        8.65       12.18      3.37 o 
 -15   2  15        1.50       -1.15      2.87 o 
 -14   2  15        8.74       11.12      3.02 o 
 -13   2  15       28.00       20.55      3.08 o 
 -12   2  15        0.09        4.61      2.69 o 
 -11   2  15       21.62       28.06      3.27 o 
 -10   2  15       22.19       15.82      3.70 o 
  -9   2  15       36.21       45.48      3.79 o 
  -8   2  15       12.25       11.41      3.65 o 
  -7   2  15        0.02        2.72      2.56 o 
  -6   2  15        9.29       16.70      3.23 o 
  -5   2  15       24.48       20.13      2.91 o 
  -4   2  15       15.79       16.40      2.86 o 
  -3   2  15        6.11        5.34      2.89 o 
  -2   2  15       19.10       18.78      2.72 o 
  -1   2  15        0.06       -0.32      7.73 o 
   0   2  15        0.70        2.57      2.46 o 
   1   2  15       51.88       53.66      2.87 o 
   2   2  15        0.79       -1.66      2.50 o 
   3   2  15        6.23        8.94      2.58 o 
   4   2  15      199.32      204.90      7.86 o 
   5   2  15        0.43        3.14      4.00 o 
   6   2  15      109.65      115.20      4.34 o 
   7   2  15       48.46       51.48      2.84 o 
   8   2  15       12.23       12.99      3.11 o 
   9   2  15       11.10        9.35      3.70 o 
  10   2  15       30.39       25.96      3.71 o 
 -15   3  15        2.92        7.48      2.71 o 
 -14   3  15        8.47        3.97      2.53 o 
 -13   3  15        2.07        2.77      2.56 o 
 -12   3  15       15.43       10.63      2.76 o 
 -11   3  15        6.60        2.72      3.40 o 
 -10   3  15       30.84       29.24      2.75 o 
  -9   3  15       21.25       18.40      4.00 o 
  -8   3  15        0.73        4.25      2.92 o 
  -7   3  15      101.56       96.91     10.57 o 
  -6   3  15        0.15       -0.84      2.65 o 
  -5   3  15        2.42        6.77      2.67 o 
  -4   3  15        9.36        8.82      2.90 o 
  -3   3  15       22.41       17.31      2.80 o 
  -2   3  15      106.46      103.48      5.40 o 
  -1   3  15       24.25       26.78      6.18 o 
   0   3  15       82.43       82.53      3.12 o 
   1   3  15       23.65       23.81      3.25 o 
   2   3  15        0.21       -1.67      2.87 o 
   3   3  15      140.18      129.19      8.41 o 
   4   3  15       10.30        9.73      2.21 o 
   5   3  15        5.05        5.91      2.42 o 
   6   3  15       24.70       26.68      2.43 o 
   7   3  15        1.35        0.87      2.58 o 
   8   3  15       44.21       46.49      3.10 o 
   9   3  15        1.70        5.57      2.54 o 
 -13   4  15       26.83       27.53      3.17 o 
 -12   4  15       12.12       15.07      3.77 o 
 -11   4  15        7.47        6.65      3.18 o 
 -10   4  15       11.51        9.08      2.92 o 
  -9   4  15        0.25        7.23      4.94 o 
  -8   4  15        4.27        0.93      3.06 o 
  -7   4  15        0.30        1.56      2.75 o 
  -6   4  15       14.20       12.13      2.66 o 
  -5   4  15        7.76        9.92      2.90 o 
  -4   4  15        0.36        4.18      2.68 o 
  -3   4  15        1.59        6.52      2.89 o 
  -2   4  15       29.55       28.22      2.76 o 
  -1   4  15       12.15       22.48      3.12 o 
   0   4  15       44.83       36.20      3.16 o 
   1   4  15      169.18      157.40      4.36 o 
   2   4  15        0.00        0.53      3.11 o 
   3   4  15       16.76       21.81      3.93 o 
   4   4  15       12.20       14.36      3.09 o 
   5   4  15        1.63        4.35      2.67 o 
   6   4  15       59.96       56.88      4.01 o 
  -9   5  15       44.96       43.64      5.36 o 
  -8   5  15        3.66        3.46      4.91 o 
  -7   5  15       18.80       18.22      3.27 o 
  -6   5  15        1.83       -0.76      5.69 o 
  -5   5  15       25.33       26.44      2.96 o 
  -4   5  15        8.12        8.40      2.95 o 
  -3   5  15       17.51       21.09      2.95 o 
  -2   5  15        0.06        5.10      3.18 o 
  -1   5  15       72.30       74.62      5.64 o 
   0   5  15        0.36        0.71      2.89 o 
   1   5  15        1.40        2.30      3.29 o 
   2   5  15       85.03       91.25      9.32 o 
 -16   0  16       61.34       46.26      5.09 o 
 -15   0  16      188.62      161.48      4.80 o 
 -14   0  16        0.03       -6.25      3.92 o 
 -13   0  16       12.22        5.51      3.94 o 
 -12   0  16       13.08       13.22      4.73 o 
 -11   0  16      172.60      188.00      4.46 o 
 -10   0  16      148.72      143.65      4.46 o 
  -9   0  16      431.03      444.10      5.25 o 
  -8   0  16        9.20        9.23      3.61 o 
  -7   0  16      124.34      128.54      4.06 o 
  -6   0  16       18.00       17.46      4.37 o 
  -1   0  16       12.09        8.83      3.61 o 
   0   0  16      254.60      245.24      4.62 o 
   1   0  16       27.60       30.64      3.83 o 
   2   0  16       79.89       72.87      3.95 o 
   3   0  16       41.48       38.10      4.84 o 
   4   0  16        0.08        2.73      3.74 o 
   5   0  16      357.11      380.62      5.13 o 
   6   0  16       10.42        5.11      3.88 o 
   7   0  16       44.45       45.93      4.10 o 
   8   0  16       18.82       28.33      4.03 o 
   9   0  16       17.41       23.38      4.10 o 
 -16   1  16       16.87       13.10      3.21 o 
 -15   1  16        7.06        8.22      2.88 o 
 -14   1  16        7.60        5.10      3.14 o 
 -13   1  16       56.05       70.89      4.15 o 
 -12   1  16       14.11       14.48      2.76 o 
 -11   1  16       77.15       78.62      3.13 o 
 -10   1  16        6.86       11.13      2.87 o 
  -9   1  16       18.26       16.82      2.84 o 
  -8   1  16        8.40       10.10      2.56 o 
  -7   1  16       20.93       22.48      3.65 o 
  -6   1  16      142.36      131.23      4.04 o 
  -5   1  16       15.08       11.01      3.70 o 
  -4   1  16       66.02       63.41      4.31 o 
  -3   1  16      114.64      125.86      5.02 o 
  -2   1  16       62.05       52.09      2.70 o 
  -1   1  16       36.06       24.79      3.70 o 
   0   1  16       60.67       74.04      3.88 o 
   1   1  16       79.69       80.02      3.00 o 
   2   1  16      107.71      100.47      2.87 o 
   3   1  16      182.19      187.48      3.12 o 
   4   1  16       75.41       83.06      2.88 o 
   5   1  16        9.80       14.35      2.69 o 
   6   1  16       25.60       18.08      2.86 o 
   7   1  16        0.06       -2.41      2.73 o 
   8   1  16        0.23        4.55      3.10 o 
   9   1  16       78.71       70.00      4.61 o 
 -15   2  16       12.99       14.61      3.77 o 
 -14   2  16        4.43        9.25      3.10 o 
 -13   2  16        2.11        3.90      2.76 o 
 -12   2  16      116.91      121.42      3.07 o 
 -11   2  16       19.33       21.00      2.72 o 
 -10   2  16        6.44        5.27      3.14 o 
  -9   2  16       33.41       36.87      4.55 o 
  -8   2  16       11.93       14.86      3.25 o 
  -7   2  16        0.13        1.11      2.69 o 
  -6   2  16        0.58        6.07      4.12 o 
  -5   2  16      150.83      152.28      4.65 o 
  -4   2  16      108.17      118.55      3.00 o 
  -3   2  16       99.52      108.70      5.73 o 
  -2   2  16        3.07        1.63      2.60 o 
  -1   2  16      268.80      293.15     17.67 o 
   0   2  16        0.04        3.70      2.85 o 
   1   2  16        8.41        9.62      2.61 o 
   2   2  16       90.53       89.83      2.40 o 
   3   2  16        0.87        2.08      2.72 o 
   4   2  16       97.74       97.09      3.05 o 
   5   2  16       19.41       17.86      2.84 o 
   6   2  16       39.28       44.01      3.17 o 
   7   2  16       97.25       91.41      7.09 o 
   8   2  16       50.30       47.72      3.38 o 
 -14   3  16       17.73       17.00      2.58 o 
 -13   3  16        0.01        1.37      2.35 o 
 -12   3  16        2.45        2.82      2.32 o 
 -11   3  16        1.06        1.00      2.28 o 
 -10   3  16        8.31       10.42      2.76 o 
  -9   3  16       21.74       30.91      2.81 o 
  -8   3  16        8.42       10.24      3.04 o 
  -7   3  16       58.00       62.23      2.94 o 
  -6   3  16        0.32        5.76      3.30 o 
  -5   3  16       10.24        5.51      2.70 o 
  -4   3  16        0.03        4.12      2.68 o 
  -3   3  16        0.03        6.05      2.91 o 
  -2   3  16       57.69       62.41      2.84 o 
  -1   3  16       10.04       13.23      3.03 o 
   0   3  16      101.32      107.48      4.80 o 
   1   3  16      139.73      142.84      3.21 o 
   2   3  16       70.53       75.31      3.32 o 
   3   3  16       69.91       64.50      3.17 o 
   4   3  16       26.02       27.46      4.45 o 
   5   3  16       46.36       45.65      4.93 o 
   6   3  16       45.49       46.84      2.52 o 
   7   3  16        0.01        0.67      3.18 o 
 -11   4  16        0.31        1.70      2.95 o 
 -10   4  16        0.04        3.55      2.97 o 
  -9   4  16        4.53        9.41      2.91 o 
  -8   4  16        6.84       14.19      3.87 o 
  -7   4  16        0.01       -1.20      3.09 o 
  -6   4  16       94.75       88.15      3.17 o 
  -5   4  16       22.21       29.74      3.12 o 
  -4   4  16       42.36       52.99      2.97 o 
  -3   4  16       66.52       75.65      8.73 o 
  -2   4  16        9.83       20.28      7.08 o 
  -1   4  16       59.98       57.48      3.08 o 
   0   4  16       80.03       86.33      6.85 o 
   1   4  16        3.09        3.25      2.95 o 
   2   4  16       24.57       24.02      4.51 o 
   3   4  16        2.99        4.93      3.52 o 
   4   4  16       15.45       14.68      2.96 o 
 -15   1  17        1.52        2.80      2.96 o 
 -14   1  17        0.36        5.23      3.10 o 
 -13   1  17       54.40       58.53      3.26 o 
 -12   1  17       36.01       36.26      2.92 o 
 -11   1  17        2.47        1.93      3.04 o 
 -10   1  17        0.09        0.27      4.22 o 
  -9   1  17        9.98        6.47      3.72 o 
  -8   1  17        0.05        1.17      2.61 o 
  -7   1  17       76.25       79.17      4.01 o 
  -6   1  17       17.04       19.34      3.77 o 
  -5   1  17        0.22       -0.28      2.61 o 
  -4   1  17        2.50        5.61      2.58 o 
  -3   1  17        0.66        3.86      2.61 o 
  -2   1  17       47.63       45.93      2.93 o 
  -1   1  17       39.17       36.56      3.81 o 
   0   1  17        7.45        9.62      3.01 o 
   1   1  17        0.02        2.95      2.70 o 
   2   1  17        0.13        1.80      3.47 o 
   3   1  17        2.94       -0.54      3.02 o 
   4   1  17       61.56       65.09      2.95 o 
   5   1  17       42.02       42.29      2.96 o 
   6   1  17        0.15        3.68      2.89 o 
   7   1  17        1.72        0.47      3.20 o 
 -13   2  17        2.90        3.84      2.88 o 
 -12   2  17        0.22        2.31      3.08 o 
 -11   2  17       29.59       27.44      3.14 o 
 -10   2  17        5.87        3.27      2.75 o 
  -9   2  17        2.15        2.38      2.34 o 
  -8   2  17        0.00        2.02      2.63 o 
  -7   2  17       16.45       13.62      3.06 o 
  -6   2  17        3.00        4.35      2.96 o 
  -5   2  17       69.20       57.40      2.91 o 
  -4   2  17        7.40        8.75      4.68 o 
  -3   2  17       11.88        7.89      2.96 o 
  -2   2  17       11.71       10.15      5.41 o 
  -1   2  17       16.66       15.73      2.76 o 
   0   2  17        2.86        3.42      3.09 o 
   1   2  17       80.80       81.76      2.90 o 
   2   2  17       31.62       31.82      2.77 o 
   3   2  17       20.05       21.07      2.54 o 
   4   2  17       11.96       10.93      3.23 o 
   5   2  17        4.09        1.57      3.16 o 
   6   2  17        1.98        7.55      3.24 o 
 -12   3  17        1.00        0.38      3.16 o 
 -11   3  17        0.82        1.93      2.95 o 
 -10   3  17        7.87        3.07      2.92 o 
  -9   3  17        0.75        2.96      4.59 o 
  -8   3  17        0.33        1.56      3.57 o 
  -7   3  17       10.38        6.93      2.82 o 
  -6   3  17       68.81       64.60      3.10 o 
  -5   3  17        4.60        3.62      5.94 o 
  -4   3  17       62.70       69.70      3.30 o 
  -3   3  17       54.74       55.20      6.99 o 
  -2   3  17        9.58        7.54      2.77 o 
  -1   3  17       33.78       30.73      3.14 o 
   0   3  17       41.14       38.86      3.13 o 
   1   3  17       31.50       26.97      3.75 o 
   2   3  17        7.55       12.17      4.21 o 
   3   3  17        7.59       12.76      2.55 o 
   4   3  17        0.03        1.04      2.52 o 
  -7   4  17        4.97        8.16      3.29 o 
  -6   4  17        5.26        8.29      3.24 o 
  -5   4  17       30.81       33.27      3.00 o 
  -4   4  17        9.61       11.62      4.55 o 
  -3   4  17       11.18       11.94      3.25 o 
  -2   4  17       51.44       49.30      7.62 o 
  -1   4  17        4.17        4.53      3.81 o 
   0   4  17       22.47       17.53      4.17 o 
 -13   0  18        0.11        4.82      4.19 o 
 -12   0  18        0.98        6.30      3.92 o 
 -11   0  18       11.65       19.79      4.03 o 
 -10   0  18        0.00       -1.75      3.99 o 
  -9   0  18       85.30      102.62      4.28 o 
  -8   0  18       56.94       57.92      3.95 o 
  -7   0  18       11.79       12.46      3.97 o 
  -6   0  18        0.08       -0.72      3.79 o 
  -5   0  18       26.93       31.33      3.77 o 
  -3   0  18      130.02      123.81      4.24 o 
  -2   0  18       20.34       14.37      4.03 o 
  -1   0  18      192.50      188.12      4.60 o 
   0   0  18       72.04       72.74      4.28 o 
   1   0  18       33.97       30.51      4.10 o 
   2   0  18      122.29      101.21      4.37 o 
   3   0  18        4.18        8.58      4.03 o 
   4   0  18        3.20        0.49      4.89 o 
   5   0  18       74.35       68.77      4.30 o 
 -12   1  18        7.50        2.64      3.71 o 
 -11   1  18        5.21        9.04      5.39 o 
 -10   1  18       19.20       25.96      2.85 o 
  -9   1  18        0.71        4.30      3.01 o 
  -8   1  18       21.77       27.21      3.32 o 
  -7   1  18      123.07      120.12      4.51 o 
  -6   1  18       17.96       21.57      4.18 o 
  -5   1  18      110.44       98.77      9.18 o 
  -4   1  18        4.59        8.02      2.80 o 
  -3   1  18        7.91       10.87      2.73 o 
  -2   1  18      102.09       98.04      9.57 o 
  -1   1  18        0.36        1.42      2.27 o 
   0   1  18      118.75      120.53      4.19 o 
   1   1  18       41.84       49.01      6.66 o 
   2   1  18        7.53        7.36      2.84 o 
   3   1  18       48.37       45.74      3.02 o 
   4   1  18      114.06      114.97      3.84 o 
   5   1  18        0.03        3.31      2.89 o 
 -11   2  18        8.82        9.41      2.38 o 
 -10   2  18        8.79        8.01      2.35 o 
  -9   2  18       36.30       41.10      4.47 o 
  -8   2  18       70.30       69.64      3.30 o 
  -7   2  18       59.83       55.88      3.25 o 
  -6   2  18       22.73       21.92      6.14 o 
  -5   2  18        7.65        8.86      2.82 o 
  -4   2  18       91.53       90.05      3.92 o 
  -3   2  18        4.17        6.63      3.07 o 
  -2   2  18        0.23       -0.84      2.73 o 
  -1   2  18       82.63       78.22      2.97 o 
   0   2  18        0.07        0.63      3.01 o 
   1   2  18        1.47        0.57      2.62 o 
   2   2  18        0.14        1.35      2.49 o 
   3   2  18        4.19        3.69      2.39 o 
  -8   3  18       11.85       15.46      3.72 o 
  -7   3  18       33.04       34.36      3.01 o 
  -6   3  18       19.04       16.77      3.03 o 
  -5   3  18       76.58       77.32      5.26 o 
  -4   3  18        6.86        2.88      2.93 o 
  -3   3  18       55.42       52.27      4.31 o 
  -2   3  18        7.68        6.07      3.56 o 
  -1   3  18        4.07        6.01      2.90 o 
   0   3  18        0.04        1.97      2.86 o 
  -9   1  19       20.66       16.98      3.18 o 
  -8   1  19        5.72        3.90      2.87 o 
  -7   1  19        4.19        3.52      2.32 o 
  -6   1  19        6.90       10.41      2.90 o 
  -5   1  19        0.61        2.84      3.99 o 
  -4   1  19        1.17        0.88      3.23 o 
  -3   1  19        4.73        0.90      2.90 o 
  -2   1  19        0.44        4.44      3.10 o 
  -1   1  19        4.43       12.80      3.22 o 
   0   1  19       23.45       18.25      3.11 o 
   1   1  19        0.52        4.62      2.88 o 
  -6   2  19        1.53       -3.38      2.93 o 
  -5   2  19        0.70        1.61      3.18 o 
  -4   2  19       25.30       28.52      3.08 o 
  -3   2  19       19.36       18.96      2.97 o 
  -2   2  19        9.86       13.88      5.51 o 
                                                 
